# Supplementary material for: μ-4,4′-Bipyridine-bis­[aqua­(4-hy­droxy­pyridine-2,6-dicarboxyl­ato)copper(II)]
Source: Acta Crystallogr Sect E Struct Rep Online. 2012 Feb 24;68(Pt 3):m326–7. doi: 10.1107/S1600536812004758 (PMC3297272; doi:10.1107/S1600536812004758)
Supplement: Supplementary file 2 [file e-68-0m326-Isup2.hkl]

# 
# h,k,l, Fc-squared, Fo-squared, sigma(Fo-squared) and status flag 
# 
data_I
_shelx_title ' w in P2(1)/c' 
_shelx_refln_list_code          4 
_shelx_F_calc_maximum      277.22 
_exptl_crystal_F_000       688.00 
_reflns_d_resolution_high  0.7995 
 
loop_ 
 _symmetry_equiv_pos_as_xyz 
 'x, y, z' 
 '-x, y+1/2, -z+1/2' 
 '-x, -y, -z' 
 'x, -y-1/2, z-1/2' 
 
_cell_length_a     8.3945 
_cell_length_b    18.4330 
_cell_length_c     7.8686 
_cell_angle_alpha  90.000 
_cell_angle_beta  100.044 
_cell_angle_gamma  90.000 
 
_shelx_F_squared_multiplier     1.000 
 
loop_ 
 _refln_index_h 
 _refln_index_k 
 _refln_index_l 
 _refln_F_squared_calc 
 _refln_F_squared_meas 
 _refln_F_squared_sigma 
 _refln_observed_status 
   2   0   0     1501.34     1457.31     48.61 o 
   3   0   0     4101.00     4061.47    110.38 o 
   4   0   0      775.96      700.91     43.36 o 
   5   0   0     3009.55     3025.96     77.55 o 
   6   0   0     2607.07     2505.62     60.07 o 
   7   0   0      743.13      867.05     38.62 o 
   8   0   0     1711.59     1778.55     71.77 o 
   9   0   0      910.47     1011.38     89.58 o 
   1   1   0     1764.59     1903.45     33.30 o 
   2   1   0     1541.15     1622.08     36.50 o 
   3   1   0      891.40      906.84     24.45 o 
   4   1   0     1337.27     1266.51     36.68 o 
   5   1   0     3582.85     3575.12     53.82 o 
   6   1   0      131.19      125.66     11.89 o 
   7   1   0      262.99      219.33     24.59 o 
   8   1   0       22.70       27.62     10.43 o 
   9   1   0      202.36      240.59     49.22 o 
   0   2   0      177.14      183.26      9.61 o 
   1   2   0       45.78       46.66      7.17 o 
   2   2   0     3980.38     4017.43     56.25 o 
   3   2   0        0.69        0.02      2.90 o 
   4   2   0       75.01       96.68     10.31 o 
   5   2   0      305.95      343.78     18.08 o 
   6   2   0       30.49       37.08     10.60 o 
   7   2   0      123.23      142.54     20.05 o 
   8   2   0      701.20      700.88     51.01 o 
   9   2   0       83.76       82.97     21.51 o 
  10   2   0       37.92       45.95     25.29 o 
   1   3   0     1324.55     1408.38     32.57 o 
   2   3   0      392.42      402.20     13.70 o 
   3   3   0      351.71      366.65     12.88 o 
   4   3   0     3139.14     3277.63     50.39 o 
   5   3   0     1378.75     1405.22     38.90 o 
   6   3   0      932.16      893.05     34.79 o 
   7   3   0     1563.89     1664.59     53.58 o 
   8   3   0      287.35      246.72     33.69 o 
   9   3   0      180.65      205.81     33.24 o 
  10   3   0      407.72      389.55     68.52 o 
   0   4   0      313.31      242.58     12.72 o 
   1   4   0    12936.68    12986.99    129.28 o 
   2   4   0     5812.58     5654.81     75.73 o 
   3   4   0      304.37      244.72     14.06 o 
   4   4   0     6006.86     6197.51     78.02 o 
   5   4   0     2068.23     1964.55     36.71 o 
   6   4   0     1724.89     1698.58     43.17 o 
   7   4   0     1026.67      890.55     54.81 o 
   8   4   0        4.34        1.68      8.83 o 
   9   4   0       35.41       45.54     23.08 o 
  10   4   0       17.23       -2.65     22.29 o 
   1   5   0        3.67        6.45      2.69 o 
   2   5   0      721.27      735.71     15.84 o 
   3   5   0      747.90      803.89     21.48 o 
   4   5   0       79.88       71.45      7.49 o 
   5   5   0      292.91      289.88     16.44 o 
   6   5   0      658.30      645.32     41.69 o 
   7   5   0     1209.23     1208.93     69.88 o 
   8   5   0      145.25      153.82     27.73 o 
   9   5   0       41.80       52.23     18.20 o 
  10   5   0      108.18       35.52     32.89 o 
   0   6   0       51.51       38.75      6.07 o 
   1   6   0       10.15       13.97      4.63 o 
   2   6   0     1943.82     1992.13     31.50 o 
   3   6   0     4286.40     4741.76     62.83 o 
   4   6   0       57.90       42.54      5.72 o 
   5   6   0     1089.46     1041.81     38.23 o 
   6   6   0      154.14      165.90     24.75 o 
   7   6   0       28.51       56.42     16.87 o 
   8   6   0      576.24      504.16     53.11 o 
   9   6   0      160.34      135.44     28.73 o 
   1   7   0      489.41      485.01     20.91 o 
   2   7   0      373.45      486.22     13.44 o 
   3   7   0      436.73      376.05     16.07 o 
   4   7   0     1168.10     1094.87     32.56 o 
   5   7   0     1275.31     1262.47     43.44 o 
   6   7   0      488.62      474.04     31.47 o 
   7   7   0     2435.98     2347.86     89.81 o 
   8   7   0     1319.08     1242.10     75.33 o 
   9   7   0       89.73       93.61     24.86 o 
   0   8   0    27504.64    26846.44    295.96 o 
   1   8   0     2792.77     2593.48     38.35 o 
   2   8   0     2349.69     2224.67     33.63 o 
   3   8   0     5766.14     5594.56     83.38 o 
   4   8   0     1889.56     1748.67     64.74 o 
   5   8   0     2743.81     2616.36     66.50 o 
   6   8   0      616.88      596.76     39.43 o 
   7   8   0      557.75      577.46     51.44 o 
   8   8   0       95.28      102.73     24.57 o 
   9   8   0      367.11      302.98     75.47 o 
   1   9   0      826.84      992.30     18.80 o 
   2   9   0      474.25      493.81     21.61 o 
   3   9   0      278.24      266.44     18.62 o 
   4   9   0       44.80       45.56      8.69 o 
   5   9   0      203.48      209.57     24.60 o 
   6   9   0      156.14      160.42     20.33 o 
   7   9   0       29.41        6.63     10.01 o 
   8   9   0        6.67       -0.22     16.33 o 
   9   9   0      263.71      290.75     44.93 o 
   0  10   0      731.93      737.29     24.56 o 
   1  10   0       53.62       50.80      5.34 o 
   2  10   0     1083.66     1127.05     31.80 o 
   3  10   0     1573.58     1592.69     41.43 o 
   4  10   0     2019.12     1952.94     48.91 o 
   5  10   0       36.48       48.80     11.24 o 
   6  10   0      450.89      410.64     32.35 o 
   7  10   0       59.10       41.07     15.82 o 
   8  10   0       10.45       15.28     13.76 o 
   9  10   0       10.69       -3.02     12.31 o 
   1  11   0       95.55       90.76     13.71 o 
   2  11   0      583.36      585.34     27.28 o 
   3  11   0      801.19      732.20     34.52 o 
   4  11   0     1008.75      892.98     34.06 o 
   5  11   0      177.55      192.00     19.23 o 
   6  11   0      231.02      217.08     24.63 o 
   7  11   0     1009.49     1074.78     69.65 o 
   8  11   0      668.58      703.24     63.56 o 
   9  11   0      930.13      994.47    109.76 o 
   0  12   0     1284.53     1221.24     35.57 o 
   1  12   0     2022.06     1961.85     44.82 o 
   2  12   0     3572.06     3512.36     76.45 o 
   3  12   0     1824.22     1681.67     45.13 o 
   4  12   0     5413.92     5313.09     92.57 o 
   5  12   0      236.72      198.03     33.88 o 
   6  12   0      621.75      600.19     40.11 o 
   7  12   0      468.32      447.99     49.22 o 
   8  12   0      154.52       84.73     23.33 o 
   1  13   0      135.87      141.02     12.65 o 
   2  13   0     1088.24     1121.22     35.79 o 
   3  13   0       89.37       81.85     22.76 o 
   4  13   0       98.40       98.42     13.77 o 
   5  13   0      555.22      542.37     35.52 o 
   6  13   0      115.26      109.05     18.90 o 
   7  13   0      282.95      278.36     56.04 o 
   8  13   0        4.70       12.60     14.73 o 
   0  14   0      705.25      771.39     56.93 o 
   1  14   0      519.49      608.52     28.21 o 
   2  14   0      344.56      353.06     23.93 o 
   3  14   0     2041.26     2115.60     55.17 o 
   4  14   0       78.02      107.65     15.26 o 
   5  14   0        2.62        2.07      5.88 o 
   6  14   0       30.70       14.36      8.32 o 
   7  14   0        8.64        9.72     12.67 o 
   8  14   0       43.94       21.00     25.70 o 
   1  15   0      223.56      245.79     24.56 o 
   2  15   0       11.73       15.56      7.27 o 
   3  15   0     1229.34     1215.15     46.66 o 
   4  15   0      348.12      405.69     34.04 o 
   5  15   0       17.92       19.76     10.78 o 
   6  15   0      254.67      298.67     31.65 o 
   7  15   0      779.52      793.92     67.61 o 
   0  16   0       45.16       10.70      9.82 o 
   1  16   0      296.23      248.24     34.06 o 
   2  16   0     1510.23     1427.20     45.34 o 
   3  16   0      356.35      381.53     28.16 o 
   4  16   0      178.92      217.27     22.37 o 
   5  16   0      457.16      439.61     33.09 o 
   6  16   0      175.60      195.40     26.25 o 
   7  16   0      183.63      161.96     33.31 o 
   1  17   0      430.45      409.92     44.98 o 
   2  17   0       87.23      102.85     17.93 o 
   3  17   0       74.18       70.15     11.62 o 
   4  17   0        1.49       12.38     14.50 o 
   5  17   0        3.44        3.17      7.13 o 
   6  17   0       18.62        8.45      9.36 o 
   0  18   0      281.20      327.99     59.86 o 
   1  18   0     1393.26     1385.72     72.38 o 
   2  18   0      363.36      489.66     50.99 o 
   3  18   0      568.88      616.76     44.43 o 
   4  18   0     1282.35     1253.74     45.20 o 
   5  18   0      367.71      356.46     28.48 o 
   6  18   0       49.56       84.11     19.25 o 
   1  19   0        0.58       -2.25      9.78 o 
   2  19   0      449.23      445.86     50.92 o 
   3  19   0      198.80      286.41     41.80 o 
   4  19   0      320.15      313.77     32.09 o 
   5  19   0       86.18       92.32     17.36 o 
   0  20   0     1269.57     1174.73    111.74 o 
   1  20   0      622.75      522.84     56.93 o 
   2  20   0      273.23      240.39     50.52 o 
   3  20   0      466.85      461.46     53.24 o 
   4  20   0       51.04       95.97     21.03 o 
   5  20   0        5.53       -5.76      8.38 o 
   1  21   0        8.22        5.37     12.50 o 
   2  21   0       28.29        9.57     15.44 o 
   3  21   0       57.97       54.38     19.93 o 
   4  21   0       35.08       39.00     19.07 o 
   0  22   0      977.86     1106.08    117.88 o 
   1  22   0      164.49      217.88     39.43 o 
   2  22   0      132.50      232.61     57.68 o 
   3  22   0      246.56      301.26     68.79 o 
  -9   1   1      608.00      673.45     53.41 o 
  -8   1   1      213.48      279.52     23.53 o 
  -7   1   1      633.28      665.23     30.69 o 
  -6   1   1      726.41      699.23     28.01 o 
  -5   1   1       98.40       86.61      8.68 o 
  -4   1   1     2358.07     2476.34     37.57 o 
  -3   1   1        6.14        7.29      2.51 o 
  -2   1   1      111.49      133.86      9.55 o 
  -1   1   1     1160.65     1284.10     29.45 o 
   0   1   1        0.93        2.74      2.60 o 
   1   1   1      340.96      387.05     12.69 o 
   2   1   1      448.96      484.41     18.94 o 
   3   1   1      607.62      554.66     36.16 o 
   4   1   1     1544.36     1368.81    124.33 o 
   5   1   1     5851.58     5928.64    152.37 o 
   6   1   1      241.76      214.53     26.34 o 
   7   1   1      376.10      380.21     25.14 o 
   8   1   1      298.13      333.88     25.93 o 
   9   1   1      252.17      262.88     51.13 o 
 -10   2   1       42.34       32.38     25.36 o 
  -9   2   1      245.94      277.54     37.45 o 
  -8   2   1     1070.53     1173.66     62.18 o 
  -7   2   1     1522.37     1568.30     43.85 o 
  -6   2   1     2842.68     2759.20     94.55 o 
  -5   2   1     2585.80     2346.02     40.18 o 
  -4   2   1    13973.07    14264.27    135.26 o 
  -3   2   1     5722.05     5298.72     57.98 o 
  -2   2   1     9338.95     9424.91     87.27 o 
  -1   2   1     3010.90     2976.74     53.50 o 
   0   2   1    30777.10    30062.97    279.57 o 
   1   2   1    16572.96    16600.54    185.38 o 
   2   2   1     2379.38     2253.64     52.68 o 
   3   2   1     3327.73     3122.97     66.39 o 
   4   2   1     6290.10     6371.08    156.50 o 
   5   2   1     5435.06     5458.10    152.16 o 
   6   2   1     1314.14     1316.03     43.78 o 
   7   2   1      246.34      286.85     25.91 o 
   8   2   1       13.85       34.41     14.88 o 
   9   2   1      140.24       67.49     26.93 o 
  10   2   1       13.52       33.34     22.70 o 
 -10   3   1      127.93      130.81     28.45 o 
  -9   3   1      117.85      186.47     31.18 o 
  -8   3   1      147.74      196.12     30.88 o 
  -7   3   1     2236.99     2268.15     62.75 o 
  -6   3   1     2785.29     2784.49     56.05 o 
  -5   3   1     1674.47     1728.82     33.55 o 
  -4   3   1     1608.31     1769.93     30.83 o 
  -3   3   1     5288.33     5718.03     64.87 o 
  -2   3   1        4.55        3.62      1.77 o 
  -1   3   1      294.33      324.78      8.87 o 
   0   3   1     3344.16     3331.92     36.75 o 
   1   3   1     2197.07     2235.30     45.05 o 
   2   3   1      818.51      934.45     29.59 o 
   3   3   1      728.05      744.97     27.71 o 
   4   3   1      217.03      186.07     15.35 o 
   5   3   1      963.83      968.74     63.66 o 
   6   3   1     1183.56     1158.95     40.52 o 
   7   3   1     1446.13     1416.62     62.84 o 
   8   3   1      453.19      488.18     78.88 o 
   9   3   1      191.26      147.95     28.22 o 
  10   3   1      168.54      110.51     37.77 o 
 -10   4   1        4.92       13.95     15.67 o 
  -9   4   1       11.40       33.67     15.60 o 
  -8   4   1       25.19       43.99     21.48 o 
  -7   4   1      636.63      704.59     49.51 o 
  -6   4   1      201.07      227.23     17.12 o 
  -5   4   1       13.58       15.52      3.82 o 
  -4   4   1      292.11      337.91     14.64 o 
  -3   4   1     1034.95     1189.65     20.30 o 
  -2   4   1       93.89       91.08      6.58 o 
  -1   4   1      737.17      771.65     15.46 o 
   0   4   1      622.43      660.16     13.67 o 
   1   4   1     8109.97     8340.47     90.13 o 
   2   4   1      171.60      184.79     11.30 o 
   3   4   1       28.71       33.01      9.68 o 
   4   4   1     1739.93     1835.81     45.99 o 
   5   4   1      539.28      562.68     49.34 o 
   6   4   1        4.09        3.34      6.81 o 
   7   4   1       40.73       76.87     18.65 o 
   8   4   1      100.54       94.14     22.00 o 
   9   4   1       39.26       23.88     31.22 o 
 -10   5   1      440.67      388.00     65.89 o 
  -9   5   1      415.50      383.91     54.30 o 
  -8   5   1       28.72       52.35     17.56 o 
  -7   5   1     2866.72     2962.88    123.40 o 
  -6   5   1     1324.71     1339.45     44.31 o 
  -5   5   1     1157.61     1161.65     32.26 o 
  -4   5   1     1477.36     1478.40     25.63 o 
  -3   5   1     1388.76     1452.52     22.96 o 
  -2   5   1      443.57      447.85     12.78 o 
  -1   5   1      194.62      197.72      8.99 o 
   0   5   1     1925.99     1990.20     28.08 o 
   1   5   1      216.21      203.03     14.84 o 
   2   5   1      253.49      325.16     27.74 o 
   3   5   1     2504.82     2442.98     53.53 o 
   4   5   1      751.87      770.09     25.59 o 
   5   5   1      172.77      161.69     22.53 o 
   6   5   1      998.82      802.21    137.75 o 
   7   5   1      477.86      521.08     43.51 o 
   8   5   1     1369.06     1328.60    128.58 o 
   9   5   1       30.86       34.78     15.85 o 
 -10   6   1       49.34       37.23     19.99 o 
  -9   6   1      429.13      428.20     64.70 o 
  -8   6   1       65.99       93.63     22.86 o 
  -7   6   1      344.54      293.04     36.65 o 
  -6   6   1     1307.89     1207.05     58.28 o 
  -5   6   1     1526.56     1484.00     35.87 o 
  -4   6   1      661.85      546.97     15.31 o 
  -3   6   1     9089.82     9317.27     85.26 o 
  -2   6   1    15452.41    15306.15    140.98 o 
  -1   6   1     2080.09     1806.19     28.73 o 
   0   6   1     4104.41     4088.27     48.06 o 
   1   6   1     4743.16     4553.25     62.22 o 
   2   6   1       31.11       24.23      6.59 o 
   3   6   1     3878.30     3795.92     89.84 o 
   5   6   1      952.24      824.09    109.69 o 
   6   6   1     1281.17     1107.78     71.65 o 
   7   6   1      669.34      602.46     38.74 o 
   8   6   1      208.72      179.50     40.87 o 
   9   6   1       48.55       26.46     21.30 o 
  -9   7   1      173.28      168.71     32.03 o 
  -8   7   1      154.37      173.28     31.49 o 
  -7   7   1      889.66      868.15     59.00 o 
  -6   7   1      569.60      498.74     53.82 o 
  -5   7   1        0.90        7.08      5.20 o 
  -4   7   1       23.32       37.85      6.26 o 
  -3   7   1      431.64      481.88     18.29 o 
  -2   7   1       24.61       20.93      4.16 o 
  -1   7   1     3034.07     3204.77     43.25 o 
   0   7   1     1057.13     1187.03     22.56 o 
   1   7   1       99.33      121.36      6.61 o 
   2   7   1      584.42      599.29     25.19 o 
   3   7   1     1161.77     1125.37     48.96 o 
   4   7   1      620.50      685.40     65.55 o 
   5   7   1       48.83       48.54     13.51 o 
   6   7   1       18.68       15.56     10.35 o 
   7   7   1        2.28        5.57      7.32 o 
   8   7   1      119.85      142.13     27.93 o 
   9   7   1       57.37      123.56     28.42 o 
  -9   8   1        0.95       19.74     14.56 o 
  -8   8   1       39.41       37.71     22.16 o 
  -7   8   1       11.31       15.38     11.35 o 
  -6   8   1     1853.08     1873.95     76.57 o 
  -5   8   1      969.14      888.46     31.78 o 
  -4   8   1      178.29      179.29     18.40 o 
  -3   8   1     4915.62     5228.66     65.28 o 
  -2   8   1     1733.63     1730.16     31.24 o 
  -1   8   1        7.21        0.19      2.40 o 
   0   8   1     3154.88     3406.13     49.78 o 
   1   8   1     1673.08     1759.62     42.73 o 
   2   8   1     1032.87      958.48     33.95 o 
   3   8   1     1688.81     1643.21     47.79 o 
   4   8   1     1262.82     1264.86     53.31 o 
   5   8   1      164.42      218.06     27.99 o 
   6   8   1      460.42      542.89     43.59 o 
   7   8   1      571.57      528.93     38.35 o 
   8   8   1       51.89       44.90     18.05 o 
   9   8   1        1.71       14.52     15.51 o 
  -9   9   1      404.47      385.84     48.98 o 
  -8   9   1      758.36      717.22     61.48 o 
  -7   9   1      659.55      719.46     57.05 o 
  -6   9   1      295.49      322.92     37.51 o 
  -5   9   1       68.26       70.72     10.89 o 
  -4   9   1      671.65      640.49     33.32 o 
  -3   9   1     1251.59     1333.40     28.38 o 
  -2   9   1      177.66      182.95     12.10 o 
  -1   9   1      348.03      375.94     15.45 o 
   0   9   1       62.92       73.31      7.53 o 
   1   9   1     2122.05     2147.48     39.33 o 
   2   9   1      845.57      710.80     26.58 o 
   3   9   1      646.03      620.98     32.08 o 
   4   9   1     3199.45     3208.23     92.24 o 
   5   9   1     2254.87     2040.07     82.05 o 
   6   9   1        6.56       -3.49      9.51 o 
   7   9   1      831.31      786.50     84.61 o 
   8   9   1      762.73      766.94     63.00 o 
   9   9   1      695.15      644.33     63.20 o 
  -9  10   1      490.66      451.55     54.93 o 
  -8  10   1     1291.61     1294.98     80.19 o 
  -7  10   1      885.97      966.93     65.73 o 
  -6  10   1      578.36      687.15     52.64 o 
  -5  10   1       15.72       14.81      6.63 o 
  -4  10   1     5818.53     5847.60     91.77 o 
  -3  10   1     3975.90     3896.15    156.47 o 
  -2  10   1     4006.88     3946.03     61.19 o 
  -1  10   1     9527.84     9100.63     99.62 o 
   0  10   1    11650.42    11703.99    152.49 o 
   1  10   1     3340.39     3158.15     43.66 o 
   2  10   1     5300.76     4959.84    127.90 o 
   3  10   1     1410.84     1357.06     45.97 o 
   4  10   1     1145.90     1155.17     49.03 o 
   5  10   1     3962.61     3815.85    109.39 o 
   6  10   1        5.68        7.48      9.17 o 
   7  10   1       97.80      117.15     20.17 o 
   8  10   1      313.53      272.17     40.71 o 
   9  10   1       88.55      161.37     45.40 o 
  -9  11   1       27.62       -7.02     17.38 o 
  -8  11   1       46.78       55.83     36.13 o 
  -7  11   1        1.84        8.69     15.00 o 
  -6  11   1       14.65       16.55     14.01 o 
  -5  11   1     1117.41     1034.21     37.60 o 
  -4  11   1      851.34      877.07     32.94 o 
  -3  11   1      522.91      566.35     26.78 o 
  -2  11   1      189.36      190.66     12.94 o 
  -1  11   1       17.53       33.23      5.91 o 
   0  11   1     1236.38     1317.40     35.03 o 
   1  11   1     1166.76     1324.24     32.12 o 
   2  11   1      816.20      812.02     35.77 o 
   3  11   1      185.89      187.45     23.97 o 
   4  11   1       85.41       67.25     28.06 o 
   5  11   1       80.55      126.57     23.34 o 
   6  11   1      124.79      150.83     32.52 o 
   7  11   1       46.16       89.57     17.95 o 
   8  11   1        5.35        3.14     13.88 o 
  -8  12   1        4.13        7.06     12.58 o 
  -7  12   1      580.43      627.33     57.49 o 
  -6  12   1        1.87       15.67      8.59 o 
  -5  12   1        2.42        6.75      5.89 o 
  -4  12   1      560.34      522.95     28.42 o 
  -3  12   1        7.24       12.08      5.95 o 
  -2  12   1      823.46      831.73     29.74 o 
  -1  12   1      438.84      425.08     19.00 o 
   0  12   1      283.07      274.30     14.93 o 
   1  12   1     2234.69     2095.15     57.54 o 
   2  12   1     1167.35     1057.22     50.67 o 
   3  12   1      341.59      387.95     25.97 o 
   4  12   1       24.33       25.47      9.15 o 
   5  12   1        4.04       14.45      9.30 o 
   6  12   1       27.09       25.59     16.37 o 
   7  12   1        1.97        2.47      8.02 o 
   8  12   1       55.38       40.41     15.47 o 
  -8  13   1      426.46      397.02     54.61 o 
  -7  13   1      618.79      649.96     59.48 o 
  -6  13   1      279.35      319.31     32.07 o 
  -5  13   1       49.05       72.51     12.75 o 
  -4  13   1      692.27      672.86     32.98 o 
  -3  13   1     1059.06      969.27     34.29 o 
  -2  13   1      721.72      713.48     30.32 o 
  -1  13   1      184.72      193.55     14.32 o 
   0  13   1        7.42        7.74      4.82 o 
   1  13   1      632.14      587.04     33.69 o 
   2  13   1      262.28      257.99     24.78 o 
   3  13   1     1649.06     1663.86     56.85 o 
   4  13   1      520.24      544.69     40.54 o 
   5  13   1      215.96      272.91     28.80 o 
   6  13   1      110.89      112.19     19.12 o 
   7  13   1      279.79      278.81     32.96 o 
   8  13   1      442.59      383.96     68.93 o 
  -8  14   1      113.17      155.44     45.75 o 
  -7  14   1       49.60       68.63     22.87 o 
  -6  14   1      734.40      760.59     47.32 o 
  -5  14   1       98.43       92.71     14.81 o 
  -4  14   1      111.90      139.51     29.56 o 
  -3  14   1     1752.54     1674.47     47.24 o 
  -2  14   1     4225.50     4096.03     75.87 o 
  -1  14   1      707.25      637.34     48.24 o 
   0  14   1     1163.11     1044.48     41.33 o 
   1  14   1     1017.92     1046.96     42.54 o 
   2  14   1      726.13      714.42     40.05 o 
   3  14   1      715.71      743.07     42.29 o 
   4  14   1      577.14      613.90     34.76 o 
   5  14   1        3.68        4.66      7.01 o 
   6  14   1      368.88      379.18     32.02 o 
   7  14   1      418.33      447.71     37.52 o 
  -7  15   1       10.01        4.64     19.05 o 
  -6  15   1        6.43       22.79      9.75 o 
  -5  15   1       40.81       60.20     12.69 o 
  -4  15   1      239.61      265.00     32.65 o 
  -3  15   1      227.96      229.70     31.32 o 
  -2  15   1       43.64       42.07      9.89 o 
  -1  15   1      211.06      204.10     22.40 o 
   0  15   1       56.31       44.57     11.61 o 
   1  15   1       30.15       29.48      9.88 o 
   2  15   1      238.28      196.39     19.85 o 
   3  15   1      624.41      561.70     65.09 o 
   4  15   1       11.12       11.92      6.96 o 
   5  15   1        2.03        8.20      8.30 o 
   6  15   1       87.67      102.36     20.18 o 
   7  15   1        1.05        3.36     10.91 o 
  -7  16   1       22.39        0.97     30.07 o 
  -6  16   1      656.43      732.35     72.55 o 
  -5  16   1      791.62      793.87     41.12 o 
  -4  16   1      294.03      290.75     26.19 o 
  -3  16   1     4542.65     4303.50     85.59 o 
  -2  16   1       25.56       40.83      9.14 o 
  -1  16   1       36.95       36.54     13.46 o 
   0  16   1      338.29      365.79     48.47 o 
   1  16   1      420.93      435.36     33.79 o 
   2  16   1      493.23      515.64     31.02 o 
   3  16   1      954.75      868.23     43.17 o 
   4  16   1     1389.68     1297.00     58.89 o 
   5  16   1      245.71      224.77     24.52 o 
   6  16   1       51.30       34.03     13.88 o 
   7  16   1       70.91       71.92     32.86 o 
  -7  17   1      628.75      517.59     80.31 o 
  -6  17   1      227.88      201.81     29.59 o 
  -5  17   1      283.61      273.05     26.58 o 
  -4  17   1        5.43        7.89      7.52 o 
  -3  17   1      386.00      416.08     59.91 o 
  -2  17   1       11.96       10.85     11.66 o 
  -1  17   1      632.43      472.86     65.79 o 
   0  17   1       92.00       95.13     22.19 o 
   1  17   1        2.06       -3.99      6.86 o 
   2  17   1       52.61       44.82     13.16 o 
   3  17   1       63.76       78.01     14.64 o 
   4  17   1     1083.42     1089.12     55.63 o 
   5  17   1      270.78      315.42     35.72 o 
   6  17   1      273.76      238.84     30.97 o 
  -6  18   1      371.20      417.12     40.95 o 
  -5  18   1      287.40      280.25     27.88 o 
  -4  18   1      679.28      780.25     41.67 o 
  -3  18   1      148.63      176.26     24.36 o 
  -2  18   1      155.69      150.61     27.62 o 
  -1  18   1      667.55      626.71     63.51 o 
   0  18   1      274.31      350.70     43.84 o 
   1  18   1      367.88      345.45     43.31 o 
   2  18   1     1148.01     1003.78     53.34 o 
   3  18   1      475.11      532.55     43.04 o 
   4  18   1        2.83       15.22      8.61 o 
   5  18   1      501.64      511.76     37.96 o 
   6  18   1        9.57        2.66     11.20 o 
  -5  19   1       49.04       64.03     15.88 o 
  -4  19   1        8.34        8.36     11.53 o 
  -3  19   1       11.43       37.25     18.88 o 
  -2  19   1        9.81        1.12     10.06 o 
  -1  19   1        0.02       -2.50     11.35 o 
   0  19   1       37.03       66.91     34.70 o 
   1  19   1       63.70       46.51     16.82 o 
   2  19   1       19.29        5.34     10.42 o 
   3  19   1        0.06       -3.14     10.60 o 
   4  19   1       33.44       27.52     10.11 o 
   5  19   1        2.36       12.33      9.23 o 
  -5  20   1      261.31      188.45     48.37 o 
  -4  20   1      712.07      652.59     66.71 o 
  -3  20   1      225.26      162.05     44.93 o 
  -2  20   1      263.83      373.69     49.06 o 
  -1  20   1      306.71      377.27     47.99 o 
   0  20   1      637.05      709.06     64.13 o 
   1  20   1      806.39      787.19     66.57 o 
   2  20   1      406.52      424.67     51.09 o 
   3  20   1      208.74      304.09     44.06 o 
   4  20   1       97.12      105.92     22.10 o 
  -4  21   1      178.74      190.53     35.54 o 
  -3  21   1       68.94      146.49     32.32 o 
  -2  21   1       15.62       50.72     19.86 o 
  -1  21   1       21.91       20.17     20.90 o 
   0  21   1       84.50      112.58     37.91 o 
   1  21   1      106.17      210.52     37.74 o 
   2  21   1       59.88       73.32     30.85 o 
   3  21   1       92.12       79.81     39.95 o 
  -3  22   1       65.23       61.11     23.52 o 
  -2  22   1      199.18      180.33     35.67 o 
  -1  22   1       46.72       36.98     17.59 o 
   0  22   1      167.60      250.67     56.89 o 
   1  22   1      386.50      431.11     66.33 o 
   2  22   1      170.88      209.86     38.94 o 
  -9   0   2     1468.28     1550.80     72.24 o 
  -8   0   2     2377.49     2404.83     85.82 o 
  -7   0   2      146.80      166.14     35.35 o 
  -6   0   2     2441.07     2518.48     76.84 o 
  -5   0   2     1993.61     1762.34     63.51 o 
  -4   0   2     9976.07     9718.58    164.41 o 
  -3   0   2    11119.30    10805.21    171.36 o 
  -2   0   2    11082.65    11377.85    258.11 o 
  -1   0   2     4236.62     4172.09     92.24 o 
   0   0   2    12892.24    12875.99    266.02 o 
   1   0   2    76850.82    68173.91   1342.78 o 
   2   0   2     3896.98     3859.81    112.69 o 
   3   0   2      462.19      350.42     33.20 o 
   4   0   2     1871.89     1688.09     76.29 o 
   5   0   2      864.18      927.46     58.56 o 
   6   0   2        3.03       29.30     10.44 o 
   7   0   2      520.86      461.17     39.85 o 
   8   0   2      161.37      100.63     33.68 o 
 -10   1   2      347.52      294.72     56.11 o 
  -9   1   2      314.35      333.04     40.23 o 
  -8   1   2      258.22      256.72     22.43 o 
  -7   1   2      546.24      595.87     32.44 o 
  -6   1   2      725.20      765.08     37.76 o 
  -5   1   2      104.42       98.05     11.68 o 
  -4   1   2       22.15       15.75      5.18 o 
  -3   1   2      963.36      922.90     24.14 o 
  -2   1   2      240.45      238.24     15.21 o 
  -1   1   2        8.52       10.34      3.12 o 
   0   1   2      774.32      794.67     42.72 o 
   1   1   2    48082.57    45933.95    492.28 o 
   2   1   2     3525.05     3370.62     60.01 o 
   3   1   2     1538.49     1390.53     42.48 o 
   4   1   2      505.17      452.40     24.37 o 
   5   1   2      354.04      372.62     28.50 o 
   6   1   2      949.70      889.07     37.29 o 
   7   1   2      405.81      410.64     40.79 o 
   8   1   2      188.64      251.92     36.55 o 
   9   1   2      581.20      627.08     75.95 o 
 -10   2   2      104.59       72.87     30.51 o 
  -9   2   2       18.85       13.65     15.71 o 
  -8   2   2       49.68       46.45     10.24 o 
  -7   2   2       11.76        9.10      6.25 o 
  -6   2   2      553.17      572.61     47.93 o 
  -5   2   2      595.34      644.23     24.75 o 
  -4   2   2      797.99      879.22     25.74 o 
  -3   2   2      716.91      858.28     18.84 o 
  -2   2   2       35.92       41.24      4.77 o 
  -1   2   2     4970.11     5237.55     63.42 o 
   0   2   2     2049.95     2255.37     41.37 o 
   1   2   2    10999.60    11306.42    140.98 o 
   2   2   2      118.75      134.04     14.43 o 
   3   2   2       34.95       39.77      8.11 o 
   4   2   2      164.58      183.91     25.96 o 
   5   2   2      394.10      410.58     25.56 o 
   6   2   2       12.20       24.97      8.02 o 
   7   2   2        6.47        9.85     11.79 o 
   8   2   2       41.38       65.96     19.08 o 
   9   2   2       47.39       54.34     26.32 o 
 -10   3   2      843.94      863.35    114.98 o 
  -9   3   2     1743.21     1664.83     79.56 o 
  -8   3   2      285.64      326.21     46.84 o 
  -7   3   2     1976.95     1910.25     49.66 o 
  -6   3   2      479.09      483.75     29.52 o 
  -5   3   2       67.33       51.25      8.32 o 
  -4   3   2     1655.55     1689.10     29.21 o 
  -3   3   2      754.57      858.86     19.43 o 
  -2   3   2      761.62      804.42     19.85 o 
  -1   3   2     1407.42     1499.66     24.31 o 
   0   3   2      240.46      278.86     25.30 o 
   1   3   2       64.73       53.11     12.29 o 
   2   3   2      500.42      459.79     19.45 o 
   3   3   2       74.22       65.77     10.13 o 
   4   3   2      145.62      166.24     15.88 o 
   5   3   2     1320.28     1330.64     51.34 o 
   6   3   2      854.89      803.00     54.47 o 
   7   3   2      569.40      510.42     43.57 o 
   8   3   2      787.44      744.79     62.76 o 
   9   3   2        3.31       15.82     18.27 o 
 -10   4   2      415.06      397.84     54.30 o 
  -9   4   2      199.67      222.60     40.73 o 
  -8   4   2       22.21       41.55     14.81 o 
  -7   4   2      799.45      790.14     40.31 o 
  -6   4   2     2458.38     2533.55     54.30 o 
  -5   4   2     2713.25     2661.45     51.93 o 
  -4   4   2     7261.41     7050.73     70.73 o 
  -3   4   2    11495.93    11635.45    101.76 o 
  -2   4   2     9266.61     9266.18     91.40 o 
  -1   4   2     4852.49     4763.61     54.84 o 
   0   4   2      816.14      794.47     19.91 o 
   1   4   2      453.64      395.98     27.08 o 
   2   4   2     5715.18     5586.01     84.44 o 
   3   4   2     7256.50     6956.48    104.52 o 
   4   4   2     1538.87     1486.82     41.21 o 
   5   4   2     1075.09     1020.48     91.90 o 
   6   4   2      471.95      497.74     47.08 o 
   7   4   2      316.94      294.67     35.74 o 
   8   4   2       33.97       26.65     14.63 o 
   9   4   2       13.60       19.37     13.32 o 
 -10   5   2      273.36      336.17     47.49 o 
  -9   5   2      316.51      308.47     42.71 o 
  -8   5   2        1.98        0.25      9.81 o 
  -7   5   2     2226.51     2105.80     82.81 o 
  -6   5   2     1137.71     1201.54     43.47 o 
  -5   5   2      229.10      231.90     23.12 o 
  -4   5   2      443.80      445.43     16.09 o 
  -3   5   2     1189.51     1498.29     27.42 o 
  -2   5   2     4733.17     5118.20     59.58 o 
  -1   5   2      203.46      223.20     10.76 o 
   0   5   2      451.16      415.04     13.29 o 
   1   5   2        6.97        8.97      3.92 o 
   2   5   2     2293.06     2339.13     59.64 o 
   3   5   2      124.54      127.31     11.94 o 
   4   5   2      116.91      119.54     12.92 o 
   5   5   2      148.25      131.95     22.27 o 
   6   5   2       29.11        9.13     28.84 o 
   7   5   2      188.82      212.58     66.44 o 
   8   5   2      728.31      801.66     58.29 o 
   9   5   2       15.54       35.94     15.29 o 
 -10   6   2        2.01        8.53     14.84 o 
  -9   6   2        6.72       13.75     12.92 o 
  -8   6   2      242.50      259.09     44.48 o 
  -7   6   2     1101.72     1090.41     71.11 o 
  -6   6   2      873.25      923.54     55.17 o 
  -5   6   2      193.94      211.56     16.30 o 
  -4   6   2      775.91      747.89     19.60 o 
  -3   6   2      797.84      824.39     20.48 o 
  -2   6   2      151.64      139.04      9.56 o 
  -1   6   2     1497.00     1470.79     30.33 o 
   0   6   2      279.15      277.45     12.06 o 
   1   6   2      120.90      151.90     10.43 o 
   2   6   2     1967.04     2085.91     70.76 o 
   3   6   2      636.23      588.49     21.67 o 
   4   6   2      194.18      199.02     25.25 o 
   5   6   2        0.53        1.47      6.57 o 
   6   6   2        1.18        9.07      8.18 o 
   7   6   2      230.99      251.29     90.81 o 
   8   6   2       49.54       90.78     21.90 o 
   9   6   2        0.01       12.49     13.14 o 
  -9   7   2      633.96      689.45     86.89 o 
  -8   7   2      295.15      291.62     40.57 o 
  -7   7   2      532.61      623.92     51.91 o 
  -6   7   2     2423.77     2487.07     87.62 o 
  -5   7   2      549.92      555.92     24.51 o 
  -4   7   2       61.91       79.38      8.39 o 
  -3   7   2      470.70      486.51     17.04 o 
  -2   7   2      372.91      410.95     15.76 o 
  -1   7   2     1331.50     1425.92     28.13 o 
   0   7   2       30.26       24.10      4.48 o 
   1   7   2     3203.10     3332.71     52.12 o 
   2   7   2       12.02       16.10      5.03 o 
   3   7   2       11.43       33.45     10.74 o 
   4   7   2     2489.62     2534.27     80.80 o 
   5   7   2      855.54      813.18     50.43 o 
   6   7   2     1324.93     1291.86     79.08 o 
   7   7   2      301.83      251.58     34.59 o 
   8   7   2      956.96     1006.62     80.38 o 
   9   7   2      654.45      570.23     62.28 o 
  -9   8   2      507.81      506.02     55.82 o 
  -8   8   2     1242.04     1230.56     76.31 o 
  -7   8   2      209.71      318.91     78.74 o 
  -6   8   2     1842.90     1845.26     76.24 o 
  -5   8   2     1721.47     1517.14     67.11 o 
  -4   8   2     3031.77     2932.83     47.70 o 
  -3   8   2     5881.31     5461.16     69.32 o 
  -2   8   2     7142.86     6922.18     88.33 o 
  -1   8   2     2624.59     2528.78     40.80 o 
   0   8   2     2962.30     2947.29     43.90 o 
   1   8   2     8606.33     8742.09    106.49 o 
   2   8   2     1664.79     1441.34     28.64 o 
   3   8   2     2337.15     2361.10     76.13 o 
   4   8   2     1603.10     1607.32     64.67 o 
   5   8   2     1194.02     1202.35     58.39 o 
   6   8   2      249.57      259.11     34.61 o 
   7   8   2       81.12       76.94     21.24 o 
   8   8   2       25.96       30.44     14.68 o 
   9   8   2        5.91        9.00     12.37 o 
  -9   9   2      132.45      154.87     32.88 o 
  -8   9   2      398.44      430.60     51.04 o 
  -7   9   2       11.71        6.81      9.58 o 
  -6   9   2       86.57       58.02     22.33 o 
  -5   9   2      113.39      120.82     21.07 o 
  -4   9   2      277.18      316.70     17.26 o 
  -3   9   2       97.26      108.16      9.96 o 
  -2   9   2      238.24      239.45     14.00 o 
  -1   9   2     1956.63     2011.44     37.78 o 
   0   9   2      814.45      906.31     22.67 o 
   1   9   2     1192.26     1218.51     29.48 o 
   2   9   2     1415.49     1440.38     46.33 o 
   3   9   2      706.00      658.95     43.34 o 
   4   9   2      310.09      273.18     32.08 o 
   5   9   2       24.69       35.11     13.90 o 
   6   9   2      109.94       99.69     22.22 o 
   7   9   2        3.63       19.07     32.25 o 
   8   9   2       11.91       23.51     15.72 o 
  -9  10   2       17.23       25.49     18.25 o 
  -8  10   2       43.75       35.34     17.58 o 
  -7  10   2      206.15      248.51     36.31 o 
  -6  10   2     1252.84     1213.20     52.91 o 
  -5  10   2      593.46      594.85     35.56 o 
  -4  10   2      142.68      147.25     19.39 o 
  -3  10   2      409.75      462.70     19.58 o 
  -2  10   2     1124.21     1123.60     40.76 o 
  -1  10   2      713.66      779.12     22.45 o 
   0  10   2       84.50       64.19      8.19 o 
   1  10   2     2061.57     2141.93     42.84 o 
   2  10   2      444.58      459.65     45.48 o 
   3  10   2      157.67      149.49     22.98 o 
   4  10   2      399.18      375.58     37.88 o 
   5  10   2        3.43        8.52     11.73 o 
   6  10   2      120.93       91.36     21.03 o 
   7  10   2      210.77      203.64     46.46 o 
   8  10   2        9.65       14.61     11.45 o 
  -9  11   2      463.59      331.20     68.79 o 
  -8  11   2      779.29      755.02     66.37 o 
  -7  11   2      798.07      769.17     61.48 o 
  -6  11   2      199.44      244.70     26.90 o 
  -5  11   2        2.43       11.39      7.68 o 
  -4  11   2      349.39      342.59     25.33 o 
  -3  11   2      368.15      369.13     22.28 o 
  -2  11   2        0.06        3.13      3.87 o 
  -1  11   2        5.44        5.98      3.94 o 
   0  11   2       47.37       68.31      8.01 o 
   1  11   2      105.96      118.57     24.36 o 
   2  11   2      163.43      125.82     16.98 o 
   3  11   2     1665.51     1463.60     63.65 o 
   4  11   2     1337.84     1281.30     61.93 o 
   5  11   2     3292.80     3166.31    105.60 o 
   6  11   2      134.21       86.23     22.02 o 
   7  11   2      369.09      410.17     47.32 o 
   8  11   2      319.52      322.74     36.11 o 
  -8  12   2      693.46      727.74     66.66 o 
  -7  12   2      824.62      960.57     69.74 o 
  -6  12   2     1781.89     1566.63     97.21 o 
  -5  12   2      740.89      739.60     41.24 o 
  -4  12   2     1100.18     1128.27     89.34 o 
  -3  12   2     3055.46     3050.59     62.14 o 
  -2  12   2     3116.17     2960.42     51.46 o 
  -1  12   2     1173.05     1094.54     28.91 o 
   0  12   2     1219.69     1174.07     28.88 o 
   1  12   2     1299.02     1155.17     43.68 o 
   2  12   2     1513.76     1465.81     73.59 o 
   3  12   2     2512.04     2495.42     71.54 o 
   4  12   2     1156.14     1078.39     60.12 o 
   5  12   2      923.96      926.99     61.07 o 
   6  12   2       31.17       33.32     14.90 o 
   7  12   2       60.20       36.19     16.45 o 
   8  12   2        5.58      -13.70     13.70 o 
  -8  13   2        1.49       21.59     14.48 o 
  -7  13   2       90.62       78.88     23.27 o 
  -6  13   2       48.05       37.77     18.56 o 
  -5  13   2       61.63       65.88     16.44 o 
  -4  13   2       19.62       37.81     11.04 o 
  -3  13   2     1452.26     1398.45     41.50 o 
  -2  13   2      244.97      251.43     19.48 o 
  -1  13   2      693.65      728.28     24.79 o 
   0  13   2       11.07        8.74      6.33 o 
   1  13   2       17.05       12.65      6.88 o 
   2  13   2       21.60       32.08     10.24 o 
   3  13   2        0.06        3.19      7.15 o 
   4  13   2       53.82       47.64     38.76 o 
   5  13   2      139.54      183.06     40.84 o 
   6  13   2       72.51       47.45     17.68 o 
   7  13   2      100.48       88.59     20.58 o 
  -8  14   2      114.22      105.67     37.36 o 
  -7  14   2      563.84      631.56     60.59 o 
  -6  14   2      257.13      279.64     32.58 o 
  -5  14   2       55.86       61.60     14.24 o 
  -4  14   2      382.77      330.56     25.26 o 
  -3  14   2      879.77      896.69     41.48 o 
  -2  14   2     2854.70     3114.66     64.60 o 
  -1  14   2      680.77      756.01     26.53 o 
   0  14   2     1342.96     1344.69     88.60 o 
   1  14   2      845.29      823.18     42.36 o 
   2  14   2      204.38      230.25     32.76 o 
   3  14   2       60.30       68.78     15.08 o 
   4  14   2       51.18       51.12     17.30 o 
   5  14   2        2.12        6.56     13.98 o 
   6  14   2      104.61      125.01     27.89 o 
   7  14   2       29.13       24.26     12.66 o 
  -7  15   2      800.95      752.98    118.69 o 
  -6  15   2      831.36      859.79     50.96 o 
  -5  15   2      632.78      677.17     43.62 o 
  -4  15   2      217.16      230.12     21.91 o 
  -3  15   2      250.84      270.88     23.00 o 
  -2  15   2       32.31       38.72      9.05 o 
  -1  15   2      460.97      482.13     43.27 o 
   0  15   2        3.42        4.52      6.34 o 
   1  15   2        1.15       18.49      8.94 o 
   2  15   2      176.82      180.45     22.79 o 
   3  15   2       46.62       41.13     13.31 o 
   4  15   2      763.66      772.78     58.94 o 
   5  15   2      265.67      264.72     39.00 o 
   6  15   2      183.75      185.20     26.99 o 
   7  15   2       58.08       64.50     44.86 o 
  -7  16   2       73.76      125.20     28.91 o 
  -6  16   2      460.55      454.89     40.40 o 
  -5  16   2      751.42      812.31     48.16 o 
  -4  16   2      581.01      624.75     35.21 o 
  -3  16   2      562.17      553.25     32.03 o 
  -2  16   2     1215.27     1295.87     64.74 o 
  -1  16   2      701.68      645.23     50.85 o 
   0  16   2      360.69      440.98     34.28 o 
   1  16   2       87.97       94.82     17.10 o 
   2  16   2      530.40      503.72     39.10 o 
   3  16   2     1129.50     1157.33     56.85 o 
   4  16   2        5.22       11.27     15.42 o 
   5  16   2      179.81      181.52     36.34 o 
   6  16   2      252.21      261.97     32.91 o 
  -7  17   2        0.03        1.57     18.48 o 
  -6  17   2       49.63       39.16     22.61 o 
  -5  17   2       18.40       11.71      9.49 o 
  -4  17   2        3.83       19.52      8.01 o 
  -3  17   2      281.95      217.96     36.04 o 
  -2  17   2       84.99      134.37     36.41 o 
  -1  17   2        5.40       42.97     15.97 o 
   0  17   2        0.07        1.46      9.08 o 
   1  17   2       21.64       18.54      9.79 o 
   2  17   2      729.36      655.01     63.42 o 
   3  17   2       70.73       85.72     18.64 o 
   4  17   2        4.51       16.88     10.00 o 
   5  17   2      129.74      149.61     33.95 o 
   6  17   2        2.42       17.52     13.87 o 
  -6  18   2      220.53      266.47     32.47 o 
  -5  18   2      183.53      238.09     42.65 o 
  -4  18   2      493.19      519.05     40.68 o 
  -3  18   2     1011.34     1072.78    111.06 o 
  -2  18   2      439.48      515.93     75.61 o 
  -1  18   2     1225.93     1228.89    104.99 o 
   0  18   2     1173.89     1237.15     74.08 o 
   1  18   2      239.68      350.89     87.43 o 
   2  18   2      282.55      232.42     28.72 o 
   3  18   2       14.64       29.11     12.46 o 
   4  18   2      116.08      149.45     21.05 o 
   5  18   2      140.24      203.82     42.06 o 
  -5  19   2      262.48      248.05     30.91 o 
  -4  19   2      112.54      139.07     28.77 o 
  -3  19   2       32.18       54.37     18.72 o 
  -2  19   2        1.86        9.74     11.53 o 
  -1  19   2        0.20       10.25     12.35 o 
   0  19   2      597.86      591.70    108.57 o 
   1  19   2      225.22      249.02     37.54 o 
   2  19   2      129.35      147.43     38.82 o 
   3  19   2      112.68      135.36     23.20 o 
   4  19   2      444.21      417.32     67.65 o 
   5  19   2      531.58      517.42     46.42 o 
  -5  20   2       20.55       20.60     15.00 o 
  -4  20   2      127.87      145.57     30.52 o 
  -3  20   2      104.81       83.15     64.90 o 
  -2  20   2      240.72      240.31     38.34 o 
  -1  20   2      607.92      623.74     60.28 o 
   0  20   2      356.68      377.48     48.62 o 
   1  20   2      933.80      885.39     70.23 o 
   2  20   2      246.44      298.49     44.37 o 
   3  20   2       21.60       49.18     16.54 o 
   4  20   2      145.18      154.60     27.21 o 
  -4  21   2       16.23       30.54     26.72 o 
  -3  21   2        1.03       13.71     13.92 o 
  -2  21   2        3.11       11.61     13.48 o 
  -1  21   2       14.87       28.03     15.48 o 
   0  21   2        0.98        2.62     10.70 o 
   1  21   2        2.25       17.09     13.44 o 
   2  21   2       52.02       24.61     32.89 o 
   3  21   2        1.24       15.11     14.79 o 
  -2  22   2      601.28      681.46    171.32 o 
  -1  22   2       16.82       33.92     28.74 o 
   0  22   2      383.44      348.32     48.54 o 
   1  22   2      804.41      796.93     72.70 o 
 -10   1   3      657.72      843.44     64.58 o 
  -9   1   3     1185.82     1208.71     58.48 o 
  -8   1   3     1143.33     1135.90     42.49 o 
  -7   1   3       29.57       63.35     11.28 o 
  -6   1   3       43.40       59.83     10.52 o 
  -5   1   3        1.52       -0.93      3.34 o 
  -4   1   3        1.02        9.77      4.33 o 
  -3   1   3      284.49      289.72     18.39 o 
  -2   1   3      419.16      457.41     16.06 o 
  -1   1   3     1124.35     1118.19     29.58 o 
   0   1   3      158.92      229.89     15.63 o 
   1   1   3     1500.36     1600.15     40.41 o 
   2   1   3     1990.66     2000.83     48.55 o 
   3   1   3      644.53      647.63     28.54 o 
   4   1   3      221.72      191.45     29.02 o 
   5   1   3      993.43      947.31     38.21 o 
   6   1   3     2441.79     2329.85     65.59 o 
   7   1   3      303.12      371.47     52.00 o 
   8   1   3      197.10      248.21     37.63 o 
   9   1   3       43.80       38.15     23.04 o 
 -10   2   3      229.63      213.24     43.29 o 
  -9   2   3      578.93      537.81     51.21 o 
  -8   2   3      663.22      733.51     53.27 o 
  -7   2   3      668.01      715.74     33.61 o 
  -6   2   3     5502.09     5534.82     90.82 o 
  -5   2   3     7976.22     7760.31    108.06 o 
  -4   2   3     6534.28     6335.02     89.53 o 
  -3   2   3     7991.81     8154.55     87.18 o 
  -2   2   3      114.49       78.52      8.07 o 
  -1   2   3     2284.48     2000.87     42.65 o 
   0   2   3     2741.74     2525.05     50.70 o 
   1   2   3    14428.28    14471.95    183.08 o 
   2   2   3     7178.59     6783.06    124.71 o 
   3   2   3     3833.09     3800.51     75.16 o 
   4   2   3      804.03      770.48     45.13 o 
   5   2   3      575.59      596.38     56.56 o 
   6   2   3        2.57       -0.31      8.94 o 
   7   2   3       64.49       67.55     19.26 o 
   8   2   3        9.98        3.45     13.10 o 
   9   2   3        0.09      147.19     48.47 o 
 -10   3   3      496.57      506.73     55.52 o 
  -9   3   3      370.64      389.30    109.69 o 
  -8   3   3       85.86      103.56     18.48 o 
  -7   3   3       73.58       66.28     11.45 o 
  -6   3   3     1681.66     1645.40     54.68 o 
  -5   3   3       94.87      103.55     12.23 o 
  -4   3   3      748.77      866.95     22.00 o 
  -3   3   3     2634.21     3035.92     44.18 o 
  -2   3   3     2329.00     2369.88     41.90 o 
  -1   3   3       36.17       37.92      5.96 o 
   0   3   3       25.80       25.22      6.40 o 
   1   3   3     1848.86     1917.93     44.99 o 
   2   3   3     1094.19     1056.06     33.74 o 
   3   3   3       88.85      113.39     13.78 o 
   4   3   3      333.19      346.19     50.62 o 
   5   3   3      801.80      825.65     68.21 o 
   6   3   3      795.64      870.41     55.24 o 
   7   3   3      773.28      792.87     57.16 o 
   8   3   3      311.72      287.39     38.97 o 
   9   3   3       69.59       57.35     22.94 o 
 -10   4   3       86.19      138.05     30.41 o 
  -9   4   3       31.91       72.40     21.74 o 
  -8   4   3        1.05       13.52     10.73 o 
  -7   4   3       12.25       19.44      8.92 o 
  -6   4   3      676.51      648.24     29.90 o 
  -5   4   3       95.14      145.02     14.70 o 
  -4   4   3      128.14      150.33     18.66 o 
  -3   4   3     1646.36     1603.81     34.36 o 
  -2   4   3      818.70      866.69     26.69 o 
  -1   4   3      154.73      151.94     15.89 o 
   0   4   3     1034.76     1025.93     51.38 o 
   1   4   3      186.00      197.75     15.94 o 
   2   4   3     1291.09     1309.67     58.79 o 
   3   4   3      101.99       96.48     12.35 o 
   4   4   3       34.38       52.42     10.17 o 
   5   4   3      107.83      131.41     51.03 o 
   6   4   3       20.30       19.61     11.43 o 
   7   4   3        0.01       21.26     26.21 o 
   8   4   3       46.02       48.91     16.50 o 
   9   4   3        0.01       23.16     17.33 o 
 -10   5   3      706.79      782.83     69.08 o 
  -9   5   3      559.58      502.86     54.45 o 
  -8   5   3      284.68      346.61     43.23 o 
  -7   5   3      358.31      433.74     33.35 o 
  -6   5   3     1033.28     1041.36     34.59 o 
  -5   5   3     1558.00     1535.51     39.84 o 
  -4   5   3     1497.02     1449.41     30.86 o 
  -3   5   3     1827.71     1914.29     33.08 o 
  -2   5   3       39.57       42.55      7.82 o 
  -1   5   3      444.34      462.21     45.86 o 
   0   5   3      498.40      495.01     27.22 o 
   1   5   3     1198.63     1144.92     33.94 o 
   2   5   3     3455.18     3542.75     76.93 o 
   3   5   3      145.30      156.63     15.43 o 
   4   5   3      539.12      544.91     78.67 o 
   5   5   3      163.54      192.02     28.38 o 
   6   5   3      102.39      119.83     24.19 o 
   7   5   3      653.49      698.48     55.61 o 
   8   5   3      620.94      619.43     55.90 o 
   9   5   3      161.56      226.31     39.34 o 
 -10   6   3      300.34      297.65     63.81 o 
  -9   6   3      259.58      318.33     44.41 o 
  -8   6   3      899.71      946.17     67.04 o 
  -7   6   3       60.50       92.78     22.49 o 
  -6   6   3     2182.62     2087.97     90.69 o 
  -5   6   3     6505.94     6360.48    108.29 o 
  -4   6   3     3506.49     3187.87     68.21 o 
  -3   6   3     2152.62     1815.99     33.60 o 
  -2   6   3    11760.72    11819.54    120.44 o 
  -1   6   3     6176.50     6088.56     73.61 o 
   0   6   3     3486.32     3186.22     76.54 o 
   1   6   3     3394.94     3345.09     64.89 o 
   2   6   3     1961.42     2112.72     71.58 o 
   3   6   3     1206.85     1179.32     36.61 o 
   4   6   3      581.07      571.74     70.12 o 
   5   6   3      376.99      396.01     39.99 o 
   6   6   3      186.30      169.77     28.13 o 
   7   6   3      306.18      259.40     40.97 o 
   8   6   3      225.71      266.10     38.34 o 
  -9   7   3      256.88      277.30     42.50 o 
  -8   7   3       80.88       97.43     38.08 o 
  -7   7   3      448.98      440.35     47.00 o 
  -6   7   3       86.48       89.01     20.22 o 
  -5   7   3      520.53      513.35     36.06 o 
  -4   7   3      166.14      165.08     14.66 o 
  -3   7   3      168.37      153.30     11.57 o 
  -2   7   3      744.85      787.71     22.02 o 
  -1   7   3       42.54       37.82      6.01 o 
   0   7   3        0.51        0.23      3.94 o 
   1   7   3      289.02      316.76     27.03 o 
   2   7   3       36.76       28.22      6.71 o 
   3   7   3       60.40       64.66     19.74 o 
   4   7   3       41.03       63.13     16.41 o 
   5   7   3       49.11       92.28     21.03 o 
   6   7   3      438.39      381.60     75.88 o 
   7   7   3        1.30       14.32     12.51 o 
   8   7   3       51.54       58.12     32.72 o 
  -9   8   3       96.97       84.07     39.81 o 
  -8   8   3       28.04       31.41     16.93 o 
  -7   8   3       22.17       12.79     24.27 o 
  -6   8   3       12.81       16.78     10.78 o 
  -5   8   3      674.53      688.50     40.14 o 
  -4   8   3      616.61      591.18     25.86 o 
  -3   8   3      248.38      238.23     17.33 o 
  -2   8   3     3791.52     3832.02     56.51 o 
  -1   8   3     2829.59     2796.59     46.26 o 
   0   8   3      136.06      152.56     11.60 o 
   1   8   3       15.08       29.03      6.85 o 
   2   8   3       16.61       19.48     10.39 o 
   3   8   3       18.27       23.19     10.50 o 
   4   8   3      639.79      672.34     49.46 o 
   5   8   3      186.89      147.53     26.71 o 
   6   8   3      278.33      278.38     53.96 o 
   7   8   3      224.75      215.32     35.11 o 
   8   8   3       39.75       65.03     22.19 o 
  -9   9   3      511.20      689.87     67.35 o 
  -8   9   3      361.71      446.66     52.30 o 
  -7   9   3       67.51       97.27     38.28 o 
  -6   9   3      482.74      524.71     48.06 o 
  -5   9   3       10.49        7.52     10.50 o 
  -4   9   3       17.54        9.60      5.27 o 
  -3   9   3        0.72        1.80      3.61 o 
  -2   9   3      222.57      256.33     15.47 o 
  -1   9   3      863.81      854.26     24.44 o 
   0   9   3      462.88      468.58     18.68 o 
   1   9   3     2371.16     2426.57     67.20 o 
   2   9   3     1133.80     1107.63     53.22 o 
   3   9   3     1164.04     1178.37     57.42 o 
   4   9   3     1006.49     1056.02     58.55 o 
   5   9   3     1662.30     1763.56     77.54 o 
   6   9   3     1060.50     1137.96     93.95 o 
   7   9   3       34.70       47.69     21.71 o 
   8   9   3      370.87      369.06     63.51 o 
  -9  10   3      229.50      188.71     52.02 o 
  -8  10   3      476.84      480.29     54.99 o 
  -7  10   3     1740.46     1673.47    121.76 o 
  -6  10   3     1995.60     2118.98     86.42 o 
  -5  10   3      549.57      617.59     36.31 o 
  -4  10   3     1356.40     1380.95     38.76 o 
  -3  10   3     3122.85     3133.84     53.00 o 
  -2  10   3     1207.68     1191.36     30.41 o 
  -1  10   3     3688.96     3640.50     57.15 o 
   0  10   3     2672.35     2687.15     52.42 o 
   1  10   3     4702.71     4881.41    121.96 o 
   2  10   3      733.81      687.08    151.89 o 
   3  10   3      880.66      918.35     56.38 o 
   4  10   3      477.56      433.22     42.56 o 
   5  10   3       74.34       88.80     21.88 o 
   6  10   3      226.66      219.97     34.47 o 
   7  10   3       16.12       33.89     16.26 o 
   8  10   3        1.36        8.04     20.66 o 
  -9  11   3       62.92      111.13     40.91 o 
  -8  11   3        2.28       17.97     13.95 o 
  -7  11   3      158.84      114.36     26.00 o 
  -6  11   3       35.32       39.80     15.44 o 
  -5  11   3       60.93       59.21     14.98 o 
  -4  11   3      594.00      579.75     34.26 o 
  -3  11   3      420.31      458.15     23.12 o 
  -2  11   3      712.66      734.59     25.04 o 
  -1  11   3       32.22       24.70      6.23 o 
   0  11   3      189.32      195.65     14.10 o 
   1  11   3      469.80      477.12     32.13 o 
   2  11   3      161.13      166.00     26.26 o 
   3  11   3      109.62       99.65     21.01 o 
   4  11   3       33.88       30.70     13.72 o 
   5  11   3       14.73       29.96     14.13 o 
   6  11   3      409.76      403.75     47.64 o 
   7  11   3       65.42       79.11     45.68 o 
  -8  12   3      173.06      206.60     38.37 o 
  -7  12   3      307.45      308.08     66.03 o 
  -6  12   3     1162.09     1177.12    125.68 o 
  -5  12   3       55.74       79.87     15.45 o 
  -4  12   3      501.07      486.62     33.22 o 
  -3  12   3     1510.14     1513.03     42.54 o 
  -2  12   3     1172.50     1245.83     46.88 o 
  -1  12   3     1090.06     1129.96     33.61 o 
   0  12   3     1248.21     1094.77     45.07 o 
   1  12   3       64.37       54.06     12.61 o 
   2  12   3      426.14      411.41     50.51 o 
   3  12   3      449.41      427.31     43.00 o 
   4  12   3       17.41        7.24      9.73 o 
   5  12   3        0.37       -7.52      7.52 o 
   6  12   3       99.26      141.45     29.55 o 
   7  12   3       11.16       25.91     16.63 o 
  -8  13   3      328.97      392.20     51.77 o 
  -7  13   3      614.89      642.52     60.71 o 
  -6  13   3      379.64      265.44     37.42 o 
  -5  13   3      124.03      145.04     31.02 o 
  -4  13   3      689.69      697.28     74.91 o 
  -3  13   3       23.51       20.64      6.69 o 
  -2  13   3        8.82        8.64      4.88 o 
  -1  13   3       63.70       85.28     13.91 o 
   0  13   3       28.98       34.83      9.93 o 
   1  13   3        2.72        4.82      6.29 o 
   2  13   3     1017.33      989.00     48.89 o 
   3  13   3      947.12      860.04     58.53 o 
   4  13   3      648.65      782.68     68.11 o 
   5  13   3      308.07      320.48     60.10 o 
   6  13   3       48.16       30.97     16.16 o 
   7  13   3      123.37      183.87     46.15 o 
  -8  14   3      234.92      233.91     58.02 o 
  -7  14   3      191.20      202.54     36.48 o 
  -6  14   3      173.98      170.73     30.54 o 
  -5  14   3     1349.73     1304.32     53.02 o 
  -4  14   3      207.64      207.83     24.43 o 
  -3  14   3      620.47      661.36     32.42 o 
  -2  14   3     4833.45     4601.88     83.06 o 
  -1  14   3     2727.96     2735.93    112.70 o 
   0  14   3      321.77      349.72     30.35 o 
   1  14   3      600.73      766.86     43.31 o 
   2  14   3       98.51       85.21     16.37 o 
   3  14   3      690.13      583.20     51.20 o 
   4  14   3       10.77       13.49     14.90 o 
   5  14   3      180.73      131.10     47.14 o 
   6  14   3       28.40       32.86     18.21 o 
   7  14   3      199.67      172.76     46.22 o 
  -7  15   3        4.46       11.25     13.99 o 
  -6  15   3        3.80       12.63     11.83 o 
  -5  15   3        5.66       16.61      8.70 o 
  -4  15   3      298.37      296.56     29.16 o 
  -3  15   3      220.91      252.48     22.32 o 
  -2  15   3     1180.57     1053.48     51.91 o 
  -1  15   3      323.84      337.75     29.77 o 
   0  15   3      735.45      686.00     41.10 o 
   1  15   3      163.67      145.39     20.99 o 
   2  15   3       29.63       17.94      9.03 o 
   3  15   3      108.90      105.71     23.49 o 
   4  15   3        8.99        9.31     11.62 o 
   5  15   3       49.80       35.45     17.39 o 
   6  15   3       51.41       36.93     18.89 o 
  -7  16   3      509.66      550.56    152.00 o 
  -6  16   3      265.87      288.89     41.48 o 
  -5  16   3      463.52      515.46     40.32 o 
  -4  16   3      604.73      579.55     40.05 o 
  -3  16   3        4.24        4.70      6.21 o 
  -2  16   3     2613.79     2510.82    132.09 o 
  -1  16   3      443.90      454.75     44.91 o 
   0  16   3       59.31       62.61     14.46 o 
   1  16   3      232.18      267.16     49.01 o 
   2  16   3      161.80      172.93     32.56 o 
   3  16   3       48.62       60.99     31.87 o 
   4  16   3      919.19      763.31     91.18 o 
   5  16   3      145.42      111.00     27.57 o 
   6  16   3        4.92       27.95     23.72 o 
  -6  17   3      450.87      507.66     55.28 o 
  -5  17   3       18.82       10.56     10.02 o 
  -4  17   3        6.04        3.34      8.27 o 
  -3  17   3        3.35        7.19      8.08 o 
  -2  17   3      203.47      163.92     28.13 o 
  -1  17   3        1.69       10.65     10.52 o 
   0  17   3      175.47      164.10     30.01 o 
   1  17   3       91.28       79.90     16.92 o 
   2  17   3       52.41       61.50     16.07 o 
   3  17   3      103.64       90.37     23.73 o 
   4  17   3      390.08      322.72     44.19 o 
   5  17   3      587.52      555.92     59.92 o 
  -6  18   3      640.61      747.88     65.63 o 
  -5  18   3      148.79      198.54     27.09 o 
  -4  18   3      529.29      575.22     42.49 o 
  -3  18   3      434.40      342.69     62.79 o 
  -2  18   3       61.93       41.28     20.35 o 
  -1  18   3      407.29      471.65     50.01 o 
   0  18   3      186.23      181.65     31.41 o 
   1  18   3      209.26      205.99     53.17 o 
   2  18   3      494.17      467.18     41.81 o 
   3  18   3      451.52      428.73     51.03 o 
   4  18   3      341.82      291.98     43.37 o 
   5  18   3        4.96       15.34     21.27 o 
  -5  19   3       78.48       57.21     16.93 o 
  -4  19   3        0.78       -3.07     15.82 o 
  -3  19   3       18.96       22.93     13.81 o 
  -2  19   3       23.46       25.37     13.72 o 
  -1  19   3       30.91       37.41     16.29 o 
   0  19   3        3.89        6.56     10.66 o 
   1  19   3       36.77       71.00     23.21 o 
   2  19   3       47.51       35.87     14.00 o 
   3  19   3        6.73        9.69     10.40 o 
   4  19   3       16.27       20.52     16.45 o 
  -4  20   3      104.58      135.33     40.97 o 
  -3  20   3      500.31      540.70     55.97 o 
  -2  20   3      388.25      371.24     47.14 o 
  -1  20   3      254.08      303.20     43.39 o 
   0  20   3      447.09      451.45     52.34 o 
   1  20   3      175.58      222.13     37.93 o 
   2  20   3       46.67       76.11     23.43 o 
   3  20   3      108.63      129.65     25.54 o 
  -3  21   3       54.43       69.56     36.06 o 
  -2  21   3        0.94        0.76     12.78 o 
  -1  21   3        1.11       17.59     14.18 o 
   0  21   3        5.85       -2.74     11.08 o 
   1  21   3       53.86       14.60     15.82 o 
   2  21   3      300.16      274.25     62.38 o 
 -10   0   4      579.93      605.81     82.70 o 
  -9   0   4      385.98      602.16     82.59 o 
  -8   0   4     1617.66     1403.90     68.07 o 
  -7   0   4     3101.42     3132.16    141.53 o 
  -6   0   4      217.35      181.45     25.89 o 
  -5   0   4     7099.00     7329.28    152.57 o 
  -4   0   4     4096.25     3767.53     96.17 o 
  -3   0   4     2542.11     2441.06     71.33 o 
  -2   0   4     5099.80     4893.26     94.70 o 
  -1   0   4     4744.91     4611.15    198.73 o 
   0   0   4     2092.78     1940.54     79.29 o 
   1   0   4     9242.53     8761.96    160.42 o 
   2   0   4      803.01      842.51     57.06 o 
   3   0   4       43.88       42.66     12.85 o 
   4   0   4       11.52       11.04      8.80 o 
   5   0   4      403.01      376.42     52.70 o 
   6   0   4      100.80      113.50     23.17 o 
   7   0   4        0.20       42.47     27.00 o 
   8   0   4       20.12       -9.82     18.20 o 
 -10   1   4      210.23      269.73     39.22 o 
  -9   1   4      113.67      157.44     24.47 o 
  -8   1   4       17.01       32.45      9.92 o 
  -7   1   4       54.88       51.23     10.53 o 
  -6   1   4       60.85       67.60     11.42 o 
  -5   1   4      355.89      327.78     55.34 o 
  -4   1   4      651.22      726.64     28.08 o 
  -3   1   4      145.52      149.45     10.30 o 
  -2   1   4     1337.28     1328.70     29.28 o 
  -1   1   4     1004.93      957.84     31.27 o 
   0   1   4     1025.22     1052.64     41.26 o 
   1   1   4     1180.78     1247.49     39.54 o 
   2   1   4     4244.77     4239.42     83.50 o 
   3   1   4      600.94      577.72     31.51 o 
   4   1   4      244.83      264.59     24.01 o 
   5   1   4      162.90      161.08     20.16 o 
   6   1   4      711.04      812.46     46.11 o 
   7   1   4      121.02      195.32     34.11 o 
   8   1   4      186.10      166.02     33.65 o 
 -10   2   4       48.91       62.39     21.04 o 
  -9   2   4       11.44       20.06     10.86 o 
  -8   2   4      336.50      361.45     28.60 o 
  -7   2   4       91.88       82.87     14.65 o 
  -6   2   4      546.22      527.65     32.43 o 
  -5   2   4      372.89      345.26     22.98 o 
  -4   2   4       54.29       45.14      8.50 o 
  -3   2   4        0.17        2.17      3.15 o 
  -2   2   4       70.29       81.72     12.79 o 
  -1   2   4       36.78       50.75      9.12 o 
   0   2   4      127.57      177.92     16.93 o 
   1   2   4      281.05      335.92     29.11 o 
   2   2   4     7978.73     7977.51    126.82 o 
   3   2   4      214.79      233.47     27.94 o 
   4   2   4       16.37       17.41      7.27 o 
   5   2   4       25.69       28.64      9.80 o 
   6   2   4       60.41       55.09     19.87 o 
   7   2   4        3.51       10.46     10.63 o 
   8   2   4       14.99        4.95     15.27 o 
 -10   3   4      622.15      626.57     61.60 o 
  -9   3   4      717.97      845.49     65.34 o 
  -8   3   4     1124.74     1057.72     53.23 o 
  -7   3   4      877.30      895.15     39.00 o 
  -6   3   4      217.82      274.04     22.22 o 
  -5   3   4        1.82        5.08      4.69 o 
  -4   3   4        0.12        4.45      4.77 o 
  -3   3   4      175.66      222.63     22.38 o 
  -2   3   4      202.10      212.05     14.97 o 
  -1   3   4      565.63      581.81     25.18 o 
   0   3   4       42.38       52.46      9.71 o 
   1   3   4      503.75      558.93     28.44 o 
   2   3   4     2036.66     1843.20     50.90 o 
   3   3   4      612.68      628.69     45.38 o 
   4   3   4      477.53      437.60     29.69 o 
   5   3   4      603.47      531.34     46.03 o 
   6   3   4      300.74      361.59     41.71 o 
   7   3   4      389.43      379.07     43.77 o 
   8   3   4      282.25      290.54     43.51 o 
 -10   4   4       70.93       49.85     20.57 o 
  -9   4   4     1075.40     1115.37     75.20 o 
  -8   4   4     1641.45     1628.15     71.00 o 
  -7   4   4       40.90       68.35     12.55 o 
  -6   4   4     5652.12     5554.79     94.75 o 
  -5   4   4     4877.06     4755.11     82.02 o 
  -4   4   4     2059.26     2108.63     57.51 o 
  -3   4   4     6748.36     6495.54     89.91 o 
  -2   4   4     3323.19     3129.78     55.62 o 
  -1   4   4     7908.96     7862.28    119.31 o 
   0   4   4     7035.57     6741.79    108.75 o 
   1   4   4     2056.89     1943.94     50.98 o 
   2   4   4      446.07      445.55     27.11 o 
   3   4   4      733.33      713.29     33.63 o 
   4   4   4     1014.95     1098.60     56.54 o 
   5   4   4      410.86      385.09     41.63 o 
   6   4   4      149.56      148.83     27.69 o 
   7   4   4       22.98       62.79     20.90 o 
   8   4   4       84.53      105.97     25.90 o 
  -9   5   4       20.84       39.68     17.95 o 
  -8   5   4       34.52       38.10     17.18 o 
  -7   5   4        8.43       26.44     11.49 o 
  -6   5   4     1250.22     1177.55     39.16 o 
  -5   5   4     1904.56     1786.90     55.21 o 
  -4   5   4      661.14      599.37     32.43 o 
  -3   5   4       14.96       37.24      7.42 o 
  -2   5   4      981.52     1076.38     30.95 o 
  -1   5   4      165.67      177.55     21.91 o 
   0   5   4      248.74      246.06     19.97 o 
   1   5   4       34.24       41.52      9.35 o 
   2   5   4       26.71       26.72      8.41 o 
   3   5   4       76.98       65.69     12.11 o 
   4   5   4      181.14      214.00     30.70 o 
   5   5   4      156.65      176.54     29.20 o 
   6   5   4      216.85      228.73     34.33 o 
   7   5   4      113.10      126.31     43.90 o 
   8   5   4       33.12       49.58     20.12 o 
  -9   6   4       25.70       38.63     19.22 o 
  -8   6   4        4.20       31.35     24.88 o 
  -7   6   4       29.28       32.05     10.58 o 
  -6   6   4       55.94       80.56     14.84 o 
  -5   6   4      475.88      506.62     44.95 o 
  -4   6   4      269.63      252.74     36.36 o 
  -3   6   4       78.63       74.17     10.34 o 
  -2   6   4     2357.48     2437.83     50.28 o 
  -1   6   4       59.32       64.82      9.78 o 
   0   6   4        2.84       10.08      5.60 o 
   1   6   4      104.36      103.73     13.90 o 
   2   6   4      558.28      661.67     37.29 o 
   3   6   4     1073.75     1057.99     57.03 o 
   4   6   4      480.59      417.20     42.45 o 
   5   6   4       42.09       43.82     26.28 o 
   6   6   4       31.44       27.99     14.12 o 
   7   6   4       72.26       47.57     38.31 o 
   8   6   4       66.71       14.07     15.75 o 
  -9   7   4      243.58      220.08     39.63 o 
  -8   7   4      370.52      380.12     47.78 o 
  -7   7   4       86.61      148.48     28.66 o 
  -6   7   4      253.19      260.02     26.16 o 
  -5   7   4      308.96      348.29     28.34 o 
  -4   7   4       58.26       66.84     12.30 o 
  -3   7   4       23.60       11.44      7.84 o 
  -2   7   4      371.33      356.58     27.72 o 
  -1   7   4      357.77      319.80     26.96 o 
   0   7   4     1401.63     1414.37     43.13 o 
   1   7   4      695.58      727.81     31.83 o 
   2   7   4     1180.19     1238.68     41.21 o 
   3   7   4      703.13      696.49     60.78 o 
   4   7   4      357.91      328.27     39.56 o 
   5   7   4      670.48      618.30     53.56 o 
   6   7   4      510.06      557.52     55.43 o 
   7   7   4      185.76      269.04     40.97 o 
   8   7   4      188.29      136.22     39.68 o 
  -9   8   4      233.40      316.42     45.73 o 
  -8   8   4     1160.84     1145.90     77.03 o 
  -7   8   4     2371.58     2292.33     94.82 o 
  -6   8   4      623.52      699.66     53.91 o 
  -5   8   4     2790.85     2763.08    105.44 o 
  -4   8   4     2622.80     2529.58     54.66 o 
  -3   8   4      434.96      439.07     23.74 o 
  -2   8   4     2361.50     2246.08     49.70 o 
  -1   8   4     3600.48     3587.99     64.91 o 
   0   8   4     2792.49     2774.92     65.78 o 
   1   8   4     3300.31     3529.52     74.40 o 
   2   8   4     1305.67     1243.48     59.57 o 
   3   8   4       85.01       47.54     18.44 o 
   4   8   4      340.20      307.50     38.84 o 
   5   8   4       47.46       43.67     15.91 o 
   6   8   4      211.25      229.62     36.26 o 
   7   8   4       15.14       30.78     15.12 o 
  -9   9   4       18.85       19.36     24.27 o 
  -8   9   4        8.17       35.65     16.95 o 
  -7   9   4        1.88       -0.20     10.25 o 
  -6   9   4      200.63      152.50     45.85 o 
  -5   9   4        0.10       -0.58      5.82 o 
  -4   9   4       86.58      115.53     13.57 o 
  -3   9   4        0.02        3.49      4.18 o 
  -2   9   4      501.11      495.51     21.97 o 
  -1   9   4      212.82      206.25     17.18 o 
   0   9   4      331.76      360.35     24.77 o 
   1   9   4       10.79       -5.99      7.16 o 
   2   9   4       78.67       68.24     17.53 o 
   3   9   4       51.81       59.99     17.47 o 
   4   9   4      548.63      576.22     52.37 o 
   5   9   4       52.62       81.04     22.23 o 
   6   9   4      219.99      253.07     40.57 o 
   7   9   4       26.34       48.61     19.65 o 
  -9  10   4      118.72      167.37     48.81 o 
  -8  10   4      235.21      290.69     44.28 o 
  -7  10   4       46.58       52.51     19.52 o 
  -6  10   4      132.44      139.21     65.96 o 
  -5  10   4     1036.94     1054.33     62.28 o 
  -4  10   4      184.53      200.68     20.83 o 
  -3  10   4      882.55      797.70     31.11 o 
  -2  10   4       93.84      117.00     20.49 o 
  -1  10   4      317.64      331.70     19.00 o 
   0  10   4       34.76       43.67      9.94 o 
   1  10   4        3.56        7.80     14.83 o 
   2  10   4      632.01      682.41     51.13 o 
   3  10   4      400.39      475.46     46.39 o 
   4  10   4       83.96      105.89     24.51 o 
   5  10   4       80.12      117.73     26.51 o 
   6  10   4      247.41      268.77     40.44 o 
   7  10   4       14.88        6.96     13.72 o 
  -8  11   4      638.53      754.79     86.48 o 
  -7  11   4      458.92      477.73     53.08 o 
  -6  11   4      124.75       69.53     20.16 o 
  -5  11   4      375.11      367.23     40.35 o 
  -4  11   4       59.87       68.26     16.71 o 
  -3  11   4        7.59       11.83      5.43 o 
  -2  11   4      114.72      150.92     15.96 o 
  -1  11   4      633.37      691.58     37.00 o 
   0  11   4        2.61       14.18      9.41 o 
   1  11   4       13.11       16.73     15.54 o 
   2  11   4      884.36      806.28     55.90 o 
   3  11   4      511.59      482.52     47.77 o 
   4  11   4     1127.52     1280.19     94.12 o 
   5  11   4      954.80      822.64     64.86 o 
   6  11   4      639.36      568.49     59.18 o 
   7  11   4       83.01      105.13     38.59 o 
  -8  12   4      292.61      316.93     46.49 o 
  -7  12   4     1099.12     1042.96    112.25 o 
  -6  12   4     2062.01     1949.26    104.55 o 
  -5  12   4     1333.88     1314.33     66.88 o 
  -4  12   4      139.99      186.28     35.29 o 
  -3  12   4      670.88      686.63     45.54 o 
  -2  12   4      151.65      178.05     15.39 o 
  -1  12   4     2660.10     2577.10     61.51 o 
   0  12   4      387.18      414.90     31.96 o 
   1  12   4     1168.86      960.75     58.32 o 
   2  12   4      691.80      674.28     52.86 o 
   3  12   4      424.45      407.25    116.48 o 
   4  12   4      254.36      269.52     42.58 o 
   5  12   4      152.07      255.22     49.15 o 
   6  12   4        7.86       10.30     17.45 o 
   7  12   4        9.87       24.68     22.98 o 
  -8  13   4       22.79       26.25     23.11 o 
  -7  13   4       86.49       86.00     24.95 o 
  -6  13   4       46.63       44.98     18.13 o 
  -5  13   4       22.28       68.62     19.36 o 
  -4  13   4       15.76       17.08     11.69 o 
  -3  13   4      266.77      305.75     27.70 o 
  -2  13   4      273.38      309.19     23.05 o 
  -1  13   4      167.32      178.07     18.02 o 
   0  13   4      283.71      236.55     25.12 o 
   1  13   4        0.52        4.42      8.01 o 
   2  13   4       26.74       28.91     13.21 o 
   3  13   4       12.33       14.90     11.49 o 
   4  13   4       35.26       36.17     25.36 o 
   5  13   4       28.86       45.56     18.85 o 
   6  13   4       90.70       59.79     42.71 o 
  -7  14   4      197.34      296.74     50.96 o 
  -6  14   4      613.76      645.65     77.92 o 
  -5  14   4      533.47      565.78     62.01 o 
  -4  14   4      487.64      481.32     42.73 o 
  -3  14   4        7.70        9.04      6.61 o 
  -2  14   4     2453.99     2524.47     53.73 o 
  -1  14   4      930.91      984.29     46.13 o 
   0  14   4      146.77      106.89     18.44 o 
   1  14   4      211.29      255.74     71.14 o 
   2  14   4      269.56      260.38     35.98 o 
   3  14   4       82.94       65.80     27.37 o 
   4  14   4      130.19       92.53     29.08 o 
   5  14   4       14.37        2.08     12.25 o 
   6  14   4        4.19       44.18     27.75 o 
  -7  15   4      151.72      131.86     44.48 o 
  -6  15   4      343.39      276.22     40.46 o 
  -5  15   4      219.10      258.01     36.73 o 
  -4  15   4       13.66       32.53     10.61 o 
  -3  15   4      343.60      355.87     31.29 o 
  -2  15   4       59.86       92.07     16.15 o 
  -1  15   4      235.10      254.32     33.02 o 
   0  15   4      387.29      393.49     34.17 o 
   1  15   4      198.08      231.62     27.42 o 
   2  15   4       65.11       85.88     23.76 o 
   3  15   4      414.63      354.40     45.71 o 
   4  15   4      196.58      168.81     33.61 o 
   5  15   4       59.89      106.99     30.75 o 
  -6  16   4      302.06      329.39     44.59 o 
  -5  16   4      549.00      594.04     54.49 o 
  -4  16   4      786.79      837.61     48.07 o 
  -3  16   4      995.63     1021.95     62.43 o 
  -2  16   4      877.45      896.48     64.02 o 
  -1  16   4      803.29      773.04     45.26 o 
   0  16   4      279.60      348.77     33.67 o 
   1  16   4      180.30      218.08     33.31 o 
   2  16   4      118.47      105.19     31.12 o 
   3  16   4      562.17      597.19     58.49 o 
   4  16   4      214.73      265.04     40.80 o 
   5  16   4       10.32        5.18     19.91 o 
  -6  17   4        4.83       10.93     21.41 o 
  -5  17   4       57.93      102.90     24.43 o 
  -4  17   4       21.09       34.10     11.23 o 
  -3  17   4       25.01       24.95     18.61 o 
  -2  17   4      204.81      160.75     48.78 o 
  -1  17   4        0.32       -5.25      7.74 o 
   0  17   4       33.43       22.28     10.06 o 
   1  17   4        8.78        8.22      8.56 o 
   2  17   4       31.48       33.14     17.14 o 
   3  17   4      210.69      184.47     46.15 o 
   4  17   4      144.41       83.76     53.14 o 
  -5  18   4       79.56       87.02     22.95 o 
  -4  18   4      750.50      919.98     65.96 o 
  -3  18   4      683.04      595.85     79.83 o 
  -2  18   4      329.33      421.17     47.13 o 
  -1  18   4      264.91      291.67     39.00 o 
   0  18   4      447.75      405.29     71.72 o 
   1  18   4       63.53       71.32     17.04 o 
   2  18   4        2.70       31.76     16.94 o 
   3  18   4        4.82        2.17     13.21 o 
   4  18   4      124.32      121.56     42.20 o 
  -4  19   4       41.69       67.97     30.20 o 
  -3  19   4        0.00        2.45     15.41 o 
  -2  19   4        4.89       -0.45     10.84 o 
  -1  19   4       27.17        9.10     17.90 o 
   0  19   4      152.83      138.95     29.28 o 
   1  19   4      597.44      567.80     46.58 o 
   2  19   4      484.64      410.91    141.77 o 
   3  19   4       94.23      132.03     30.85 o 
  -3  20   4      141.07      130.35     44.45 o 
  -2  20   4      162.79       96.98     26.18 o 
  -1  20   4      167.95      176.24     32.78 o 
   0  20   4       53.66       60.03     21.42 o 
   1  20   4       13.19       12.68     12.14 o 
   2  20   4      245.02      144.47     33.44 o 
  -1  21   4       62.10       52.93     21.93 o 
   0  21   4      149.01      189.46     51.06 o 
  -9   1   5      288.75      275.19     27.32 o 
  -8   1   5      531.48      529.15     34.69 o 
  -7   1   5      856.60      868.18     40.40 o 
  -6   1   5      278.44      280.42     23.56 o 
  -5   1   5      833.00      794.98     34.99 o 
  -4   1   5      431.56      420.87     30.05 o 
  -3   1   5      487.38      436.75     35.96 o 
  -2   1   5      113.75      116.74     11.99 o 
  -1   1   5      415.45      433.79     21.97 o 
   0   1   5      386.29      375.45     21.76 o 
   1   1   5        6.25       11.54      7.04 o 
   2   1   5      936.72     1005.25     41.67 o 
   3   1   5     1267.72     1276.14     47.17 o 
   4   1   5      937.89      918.03     38.14 o 
   5   1   5      143.00      182.69     20.31 o 
   6   1   5      253.62      288.89     32.12 o 
   7   1   5      265.99      259.89    117.43 o 
  -9   2   5     1182.74     1208.90     61.51 o 
  -8   2   5     2170.74     2275.32     64.65 o 
  -7   2   5     2322.70     2247.51     60.83 o 
  -6   2   5      226.40      253.98     22.45 o 
  -5   2   5     2991.77     2955.92     75.17 o 
  -4   2   5     2544.52     2338.44     80.21 o 
  -3   2   5     3411.67     3245.27    102.90 o 
  -2   2   5     2930.92     2876.88     52.42 o 
  -1   2   5     1163.84     1062.25     44.67 o 
   0   2   5      974.64     1018.46     90.32 o 
   1   2   5     1980.13     1999.14     80.00 o 
   2   2   5      952.59      940.41     75.35 o 
   3   2   5      249.01      240.09     23.91 o 
   4   2   5      671.62      641.86     38.03 o 
   5   2   5      217.53      243.55     34.63 o 
   6   2   5       31.62       21.24     10.96 o 
   7   2   5       84.44       98.73     27.11 o 
  -9   3   5      308.15      335.08     48.10 o 
  -8   3   5       51.91       41.28     13.55 o 
  -7   3   5        2.57        7.44      5.94 o 
  -6   3   5        3.64       10.26      6.36 o 
  -5   3   5      782.34      777.13     40.92 o 
  -4   3   5      210.13      192.65     24.45 o 
  -3   3   5      115.21      107.71     15.19 o 
  -2   3   5      779.76      787.84     51.93 o 
  -1   3   5       41.81       55.46     11.00 o 
   0   3   5        8.91       19.66      7.11 o 
   1   3   5        1.72        7.26      6.19 o 
   2   3   5     1784.52     1761.40     54.41 o 
   3   3   5      744.80      706.30     75.65 o 
   4   3   5      115.51      100.81     16.70 o 
   5   3   5      244.96      248.33     49.36 o 
   6   3   5      276.55      282.95     39.64 o 
   7   3   5        6.93       30.08     12.59 o 
  -9   4   5       85.45      116.19     31.80 o 
  -8   4   5       13.17       16.34     13.54 o 
  -7   4   5        1.20       -0.22      5.64 o 
  -6   4   5      217.81      251.78     32.92 o 
  -5   4   5      277.14      246.73     25.51 o 
  -4   4   5      288.00      254.84     31.75 o 
  -3   4   5       33.51       24.98      8.56 o 
  -2   4   5     2374.34     2566.98     63.07 o 
  -1   4   5      177.64      150.30     17.48 o 
   0   4   5       11.46        8.20      6.95 o 
   1   4   5        2.01        5.26      5.65 o 
   2   4   5       73.10      106.54     17.62 o 
   3   4   5      126.21      113.48     17.17 o 
   4   4   5       66.13       72.80     18.89 o 
   5   4   5        1.55        6.87      9.57 o 
   6   4   5        0.32        6.89     11.25 o 
   7   4   5       16.02       21.67     15.26 o 
  -9   5   5      227.00      258.62     42.34 o 
  -8   5   5      251.82      277.41     33.88 o 
  -7   5   5       76.28       83.34     16.50 o 
  -6   5   5      634.44      584.79     38.53 o 
  -5   5   5      175.37      169.49     21.78 o 
  -4   5   5        7.27        9.42      6.39 o 
  -3   5   5      235.13      227.65     22.44 o 
  -2   5   5       10.42        0.26      4.64 o 
  -1   5   5     1350.78     1360.21     44.59 o 
   0   5   5      487.58      564.02     43.26 o 
   1   5   5      613.87      601.95     33.50 o 
   2   5   5      616.75      598.29     41.62 o 
   3   5   5     1473.47     1488.15     69.10 o 
   4   5   5       56.96       67.65     19.58 o 
   5   5   5      205.56      200.94     43.56 o 
   6   5   5       85.91       99.90     27.34 o 
   7   5   5       61.46       79.66     24.42 o 
  -9   6   5      680.18      647.36     64.64 o 
  -8   6   5     1374.72     1320.36     92.89 o 
  -7   6   5     1385.02     1375.03     85.97 o 
  -6   6   5      655.51      630.97     40.27 o 
  -5   6   5     1489.29     1463.45     52.74 o 
  -4   6   5     4761.18     4833.81    101.03 o 
  -3   6   5     3627.68     3639.08     77.42 o 
  -2   6   5     2862.19     2726.37     57.80 o 
  -1   6   5     6150.96     5838.12    106.34 o 
   0   6   5     2531.68     2509.57    113.89 o 
   1   6   5      692.60      717.61     49.41 o 
   2   6   5      910.88      910.43     43.74 o 
   3   6   5        2.61       20.05     12.15 o 
   4   6   5      407.96      566.15     52.82 o 
   5   6   5      199.25      208.24     33.92 o 
   6   6   5      182.33      176.01     34.39 o 
   7   6   5        0.06       -2.40     12.46 o 
  -9   7   5       13.17       22.02     21.95 o 
  -8   7   5      208.25      232.47     62.52 o 
  -7   7   5       51.19       67.25     31.60 o 
  -6   7   5      422.51      321.38     30.36 o 
  -5   7   5       17.62       26.18     10.43 o 
  -4   7   5        8.25        9.17      7.15 o 
  -3   7   5       35.42       27.86      7.37 o 
  -2   7   5       29.54       42.75      8.88 o 
  -1   7   5        4.87       14.43      9.68 o 
   0   7   5        0.66        9.86      6.71 o 
   1   7   5        7.41        9.52      8.76 o 
   2   7   5       37.96       75.44     19.06 o 
   3   7   5      109.76      127.33     25.62 o 
   4   7   5      348.75      360.94     44.19 o 
   5   7   5       30.88       47.04     18.57 o 
   6   7   5        7.38        3.74     12.67 o 
   7   7   5      241.70      365.81     92.24 o 
  -9   8   5       69.77       88.97     36.54 o 
  -8   8   5       24.32       85.63     24.67 o 
  -7   8   5      109.69      133.67     27.14 o 
  -6   8   5      176.18      140.04     20.59 o 
  -5   8   5      127.57      130.02     23.69 o 
  -4   8   5      672.18      629.82     37.81 o 
  -3   8   5      199.26      163.60     16.86 o 
  -2   8   5       22.21       14.49      6.32 o 
  -1   8   5      465.88      490.96     30.64 o 
   0   8   5       58.73       52.77     16.55 o 
   1   8   5        9.30       25.20     10.34 o 
   2   8   5       75.32      107.56     43.97 o 
   3   8   5        9.76       18.38     11.82 o 
   4   8   5       21.06       10.49     21.61 o 
   5   8   5       22.83       31.67     15.63 o 
   6   8   5       38.77       39.71     18.31 o 
   7   8   5       66.25       62.07     23.35 o 
  -8   9   5      181.97      164.70     32.68 o 
  -7   9   5      249.59      251.82     51.71 o 
  -6   9   5       32.18       24.59     12.74 o 
  -5   9   5        1.20       -2.98      6.04 o 
  -4   9   5        0.04       -2.47      5.29 o 
  -3   9   5      106.23      100.10     14.91 o 
  -2   9   5       90.85      114.81     20.14 o 
  -1   9   5      360.63      330.48     27.00 o 
   0   9   5     1990.37     2112.48     60.29 o 
   1   9   5      211.46      219.48     46.26 o 
   2   9   5      691.47      647.51     52.20 o 
   3   9   5      188.75      185.17     31.45 o 
   4   9   5      362.41      401.04     48.67 o 
   5   9   5      580.01      636.98     63.33 o 
   6   9   5      537.32      588.03     90.03 o 
   7   9   5      103.73      150.53     48.88 o 
  -8  10   5      631.13      715.20     68.86 o 
  -7  10   5      706.10      746.40     69.47 o 
  -6  10   5      739.88      761.16    101.48 o 
  -5  10   5     2217.32     2022.30     76.54 o 
  -4  10   5      222.85      217.19     24.27 o 
  -3  10   5      993.65     1091.07     38.34 o 
  -2  10   5     1099.51     1131.40     46.45 o 
  -1  10   5      152.29      192.79     22.00 o 
   0  10   5      961.45     1012.15     57.19 o 
   1  10   5      790.54      761.87     54.37 o 
   2  10   5      245.91      252.09     85.56 o 
   3  10   5      101.72      115.15     25.47 o 
   4  10   5       96.65       90.47     23.77 o 
   5  10   5       48.65       59.03     20.84 o 
   6  10   5        1.38       15.63     14.83 o 
  -8  11   5       20.06       44.93     25.97 o 
  -7  11   5        5.74        2.15     10.99 o 
  -6  11   5       12.94       15.79     12.65 o 
  -5  11   5       96.13       74.10     20.22 o 
  -4  11   5        8.23        9.04      7.62 o 
  -3  11   5      123.17      123.33     15.05 o 
  -2  11   5      365.89      365.08     25.12 o 
  -1  11   5       27.28       19.79      9.65 o 
   0  11   5       19.76       10.72      9.64 o 
   1  11   5       20.52       66.95     25.09 o 
   2  11   5      179.94      142.30     27.77 o 
   3  11   5       51.79       70.94     30.00 o 
   4  11   5       52.97       57.72     33.03 o 
   5  11   5       64.50       69.67     25.01 o 
   6  11   5        9.33       29.21     17.28 o 
  -8  12   5      100.15      118.90     41.31 o 
  -7  12   5      135.67      197.43     35.95 o 
  -6  12   5     1017.21      949.03     86.79 o 
  -5  12   5     1161.40     1137.52     68.91 o 
  -4  12   5      253.23      236.54     25.87 o 
  -3  12   5        8.96       12.78      6.87 o 
  -2  12   5      836.41      816.16     36.02 o 
  -1  12   5      256.87      225.53     31.58 o 
   0  12   5      155.95      144.04     68.72 o 
   1  12   5      556.37      671.17    102.30 o 
   2  12   5      432.57      388.96     45.00 o 
   3  12   5      127.21      102.20     26.14 o 
   4  12   5        0.17       -6.87      8.31 o 
   5  12   5        0.45        2.58     11.39 o 
   6  12   5       13.97       -0.41     17.73 o 
  -7  13   5       77.17       78.85     48.57 o 
  -6  13   5       90.39       96.39     24.12 o 
  -5  13   5       46.56       43.68     16.26 o 
  -4  13   5       34.36       45.39     26.72 o 
  -3  13   5      778.37      796.23     37.15 o 
  -2  13   5       15.33       30.96      8.97 o 
  -1  13   5     1302.36     1271.16    138.91 o 
   0  13   5      646.55      566.95     51.88 o 
   1  13   5       44.12       57.98     17.99 o 
   2  13   5       61.14       84.93     22.94 o 
   3  13   5      238.75      270.87     40.62 o 
   4  13   5      523.87      544.05    110.78 o 
   5  13   5      126.81      117.65     30.11 o 
  -7  14   5      301.33      332.63     68.52 o 
  -6  14   5      401.08      367.83     47.92 o 
  -5  14   5      356.62      418.83     47.24 o 
  -4  14   5      637.60      688.45     54.19 o 
  -3  14   5     1459.38     1463.51     54.96 o 
  -2  14   5      411.35      407.08     33.13 o 
  -1  14   5     3169.17     2841.20    100.65 o 
   0  14   5      559.19      508.59     49.14 o 
   1  14   5       18.06       24.86     14.22 o 
   2  14   5      165.76      134.27     28.48 o 
   3  14   5       11.35       15.64     13.10 o 
   4  14   5       86.06       85.25     26.53 o 
   5  14   5       14.56       59.24     30.68 o 
  -6  15   5       63.98       32.57     26.83 o 
  -5  15   5      109.96      117.21     29.72 o 
  -4  15   5        3.89       17.38     11.72 o 
  -3  15   5      101.15      121.23     24.16 o 
  -2  15   5        1.46        3.32      6.72 o 
  -1  15   5      100.60       96.16     24.92 o 
   0  15   5       93.50      102.77     31.16 o 
   1  15   5      105.61      104.87     24.93 o 
   2  15   5       51.80       42.53     38.18 o 
   3  15   5       78.76       71.62     25.53 o 
   4  15   5        2.98        1.68     29.72 o 
  -6  16   5      454.31      429.27     51.51 o 
  -5  16   5      362.89      396.44     47.01 o 
  -4  16   5      499.54      540.43     67.83 o 
  -3  16   5       47.41       58.06     18.34 o 
  -2  16   5        3.16       -7.09     12.95 o 
  -1  16   5      170.92      169.81     30.22 o 
   0  16   5      350.23      385.42     79.53 o 
   1  16   5      229.07      218.85     36.36 o 
   2  16   5      255.00      204.40     36.41 o 
   3  16   5       15.96       36.02     18.37 o 
   4  16   5        5.75       10.43     22.70 o 
  -5  17   5        0.16        4.51     11.19 o 
  -4  17   5        1.38       -1.02     14.04 o 
  -3  17   5       30.11      103.76     34.77 o 
  -2  17   5       27.79       21.27     19.43 o 
  -1  17   5      204.17      222.09     33.81 o 
   0  17   5      209.93      247.63     37.61 o 
   1  17   5      214.39      213.84     41.04 o 
   2  17   5      170.45      121.76     28.10 o 
   3  17   5      123.53      148.73     33.17 o 
  -3  18   5      151.56      226.00     50.79 o 
  -2  18   5      346.61      433.46     71.58 o 
  -1  18   5        8.02       21.90     14.97 o 
   0  18   5      283.81      314.78    141.63 o 
   1  18   5      103.59      109.14     32.52 o 
   2  18   5      122.78      111.16     27.80 o 
  -3  19   5       13.82       26.93     21.27 o 
  -2  19   5        4.58      -11.73     15.07 o 
  -1  19   5      159.17      195.07     34.46 o 
   0  19   5        6.15       47.59     26.45 o 
   1  19   5       43.61       45.93     19.00 o 
  -9   0   6      944.82     1073.71     73.73 o 
  -8   0   6      495.26      454.97     48.62 o 
  -7   0   6     1327.64     1274.88     66.58 o 
  -6   0   6      395.30      345.71     39.50 o 
  -5   0   6       70.26       63.61     25.43 o 
  -4   0   6     4730.64     4425.67    172.89 o 
  -3   0   6     4360.70     4387.56    169.55 o 
  -2   0   6     1907.79     1758.92    100.22 o 
  -1   0   6      422.00      470.19     36.85 o 
   0   0   6       98.41       95.75     19.42 o 
   1   0   6       61.28       51.26     14.72 o 
   2   0   6      465.33      418.76     40.60 o 
   3   0   6       81.03      139.95     24.64 o 
   4   0   6       31.20       37.64     14.73 o 
   5   0   6       42.06       57.30     25.67 o 
   6   0   6      103.12       76.08     35.45 o 
   7   0   6       48.97       60.81     34.43 o 
  -9   1   6      111.76      131.05     20.47 o 
  -8   1   6      116.22      119.44     17.42 o 
  -7   1   6      132.15      124.24     17.88 o 
  -6   1   6       34.05       24.15      8.85 o 
  -5   1   6      767.11      726.79     56.65 o 
  -4   1   6      161.52      175.11     27.85 o 
  -3   1   6       60.04       54.76     16.35 o 
  -2   1   6      105.95       96.72     20.11 o 
  -1   1   6      229.52      261.93     20.28 o 
   0   1   6      502.26      492.59     27.63 o 
   1   1   6      290.15      274.28     25.67 o 
   2   1   6     1207.71     1088.43     39.42 o 
   3   1   6       92.13      133.00     17.22 o 
   4   1   6       33.28       43.03     19.37 o 
   5   1   6       11.22       32.29     20.00 o 
   6   1   6       76.82       88.82     25.55 o 
   7   1   6      123.90      197.05     76.83 o 
  -9   2   6      189.40      256.78     32.87 o 
  -8   2   6       12.26        7.44      7.55 o 
  -7   2   6      345.78      321.37     27.89 o 
  -6   2   6     1073.90      950.75     49.44 o 
  -5   2   6        0.63       23.57      8.80 o 
  -4   2   6       60.97       88.17     30.20 o 
  -3   2   6        4.71       30.24     11.30 o 
  -2   2   6        1.44       -5.01      6.62 o 
  -1   2   6      319.61      331.12     22.53 o 
   0   2   6        5.59       22.44      8.73 o 
   1   2   6        0.03        7.42      7.44 o 
   2   2   6      276.22      269.32     27.22 o 
   3   2   6      696.05      716.59     41.91 o 
   4   2   6        0.23       10.13      7.78 o 
   5   2   6        0.86       14.56     10.21 o 
   6   2   6        5.52       13.67     11.50 o 
   7   2   6        0.97      -11.73     11.73 o 
  -9   3   6      261.37      231.18     30.05 o 
  -8   3   6      405.28      374.08     31.73 o 
  -7   3   6       19.42       16.56      9.89 o 
  -6   3   6      617.83      581.89     48.47 o 
  -5   3   6      282.38      295.41     29.63 o 
  -4   3   6     1103.00     1013.33     66.71 o 
  -3   3   6       61.33       66.22     17.49 o 
  -2   3   6       36.65       56.75     12.00 o 
  -1   3   6        1.46        1.03      7.21 o 
   0   3   6      416.65      441.73     31.57 o 
   1   3   6      215.15      266.83     26.27 o 
   2   3   6       30.44       39.01     11.23 o 
   3   3   6     1637.22     1422.91     54.09 o 
   4   3   6      375.86      372.93     54.17 o 
   5   3   6      228.33      281.20     56.28 o 
   6   3   6      115.01      136.17     24.32 o 
  -9   4   6      841.34      652.16     86.45 o 
  -8   4   6     1309.92     1215.92     73.57 o 
  -7   4   6     1381.89     1336.09     58.46 o 
  -6   4   6      309.14      272.40     55.64 o 
  -5   4   6     2578.66     2571.82     82.43 o 
  -4   4   6     2859.08     2903.29     79.16 o 
  -3   4   6     2693.83     2505.32     87.42 o 
  -2   4   6     2649.77     2681.30     69.06 o 
  -1   4   6     1494.35     1449.40    124.56 o 
   0   4   6      890.76      901.05     43.05 o 
   1   4   6      621.31      567.67     52.38 o 
   2   4   6     1563.19     1465.66     53.59 o 
   3   4   6        1.26       21.37     16.46 o 
   4   4   6      184.31      151.25     28.67 o 
   5   4   6      155.50      118.89     27.33 o 
   6   4   6        2.39       25.45     14.89 o 
  -8   5   6        0.94        0.40      8.45 o 
  -7   5   6        7.40       -6.37      6.37 o 
  -6   5   6        2.94       15.39      8.79 o 
  -5   5   6        2.35       10.89      7.53 o 
  -4   5   6       72.18       93.61     16.56 o 
  -3   5   6       49.30       57.89     16.37 o 
  -2   5   6      259.72      300.19     39.66 o 
  -1   5   6        5.82        6.62      6.30 o 
   0   5   6      230.58      254.36     25.31 o 
   1   5   6      520.14      540.99     35.34 o 
   2   5   6      177.55      167.75     21.54 o 
   3   5   6      236.13      269.87     44.35 o 
   4   5   6        8.15       36.90     18.16 o 
   5   5   6       20.31        7.56     17.45 o 
   6   5   6       66.37       65.94     20.40 o 
  -8   6   6       75.95       42.85     18.26 o 
  -7   6   6       97.12       92.75     34.54 o 
  -6   6   6        1.79        9.86      7.93 o 
  -5   6   6       55.08       39.87     14.55 o 
  -4   6   6        3.04        9.04      7.39 o 
  -3   6   6        3.88        0.31      6.63 o 
  -2   6   6      145.31      142.25     18.84 o 
  -1   6   6      584.22      591.58     53.41 o 
   0   6   6       56.34       76.49     26.00 o 
   1   6   6        9.03       16.54      9.41 o 
   2   6   6       19.84       24.72     17.42 o 
   3   6   6      186.95      166.19     30.21 o 
   4   6   6       31.93       16.53     12.74 o 
   5   6   6       41.45       32.74     18.44 o 
   6   6   6        2.78        1.98     18.34 o 
  -8   7   6       58.74       67.52     21.79 o 
  -7   7   6       22.87       14.54      9.56 o 
  -6   7   6        4.63        6.09     12.32 o 
  -5   7   6       91.08       82.60     16.58 o 
  -4   7   6        3.51        3.78      7.03 o 
  -3   7   6       85.09       91.90     21.21 o 
  -2   7   6        1.85        3.10      6.64 o 
  -1   7   6      536.24      517.02     36.69 o 
   0   7   6      279.33      273.33     26.52 o 
   1   7   6      882.85      944.06     57.73 o 
   2   7   6      684.72      805.79     70.32 o 
   3   7   6      211.97      271.15     92.31 o 
   4   7   6      266.92      278.49     46.56 o 
   5   7   6      198.22      265.77     42.26 o 
   6   7   6      119.01      125.41     29.65 o 
  -8   8   6      416.05      469.92     54.94 o 
  -7   8   6     1124.59     1086.80     73.89 o 
  -6   8   6      678.08      775.13     47.56 o 
  -5   8   6      782.02      844.65     47.83 o 
  -4   8   6     1821.99     1785.00    100.15 o 
  -3   8   6     1478.03     1486.38     55.61 o 
  -2   8   6     1016.23     1020.69     44.07 o 
  -1   8   6      204.34      178.40     21.54 o 
   0   8   6      461.84      461.81     33.28 o 
   1   8   6      631.30      574.84     52.94 o 
   2   8   6      423.88      444.04     52.90 o 
   3   8   6      191.62      195.09     32.43 o 
   4   8   6        8.99        6.95     14.73 o 
   5   8   6        3.03       20.76     15.58 o 
   6   8   6       12.09       12.63     14.78 o 
  -8   9   6       96.98       66.54     31.02 o 
  -7   9   6       34.66       62.06     28.50 o 
  -6   9   6       70.07       53.37     20.30 o 
  -5   9   6       13.12       18.30      9.37 o 
  -4   9   6       63.27       82.05     16.30 o 
  -3   9   6       54.60       60.02     14.18 o 
  -2   9   6       92.03       96.91     16.35 o 
  -1   9   6       71.77      102.18     16.74 o 
   0   9   6      219.61      235.66     68.52 o 
   1   9   6        0.68       12.55     11.38 o 
   2   9   6       96.03      129.42     26.64 o 
   3   9   6       85.27      132.15     28.97 o 
   4   9   6        8.25       19.48     14.44 o 
   5   9   6       86.50      141.22     41.01 o 
   6   9   6        1.03        2.39     19.77 o 
  -7  10   6      448.68      459.35     54.34 o 
  -6  10   6      494.68      428.58     49.68 o 
  -5  10   6       25.40       20.24     10.69 o 
  -4  10   6      124.72      145.70     21.04 o 
  -3  10   6       32.66       49.50     13.16 o 
  -2  10   6       67.71       75.54     14.78 o 
  -1  10   6      238.23      210.12     24.07 o 
   0  10   6       78.18       87.33     21.57 o 
   1  10   6       75.13      120.91     25.53 o 
   2  10   6      107.18      140.96     28.74 o 
   3  10   6       13.63       23.18     15.04 o 
   4  10   6        0.78       -8.33      8.33 o 
   5  10   6        7.56       17.79     14.49 o 
  -7  11   6       58.34       91.97     26.50 o 
  -6  11   6       46.97       49.50     17.29 o 
  -5  11   6        5.35       -0.24     21.34 o 
  -4  11   6      638.66      616.17     41.61 o 
  -3  11   6        2.35       13.25      7.08 o 
  -2  11   6       14.84       34.58     11.74 o 
  -1  11   6       10.73        7.23      9.27 o 
   0  11   6     1182.14     1097.46     68.82 o 
   1  11   6        2.39       16.07     11.60 o 
   2  11   6       27.93       38.44     33.03 o 
   3  11   6      438.53      465.50     54.32 o 
   4  11   6      248.30      262.49     41.84 o 
   5  11   6      415.96      513.70     87.33 o 
  -7  12   6      513.03      542.20     83.17 o 
  -6  12   6      603.19      588.39     58.29 o 
  -5  12   6     1343.44     1253.52    193.14 o 
  -4  12   6      268.16      315.45     32.01 o 
  -3  12   6      191.85      213.17     25.76 o 
  -2  12   6      141.11       95.72     34.28 o 
  -1  12   6      183.24      180.00     29.41 o 
   0  12   6      737.34      676.73    134.85 o 
   1  12   6       77.81       73.07     21.75 o 
   2  12   6      460.16      484.39     53.49 o 
   3  12   6       78.70       83.15     24.49 o 
   4  12   6       45.35       75.89     25.35 o 
   5  12   6        2.08        0.41     20.18 o 
  -6  13   6      108.06       90.38     24.80 o 
  -5  13   6       10.35       15.14     12.54 o 
  -4  13   6       18.54       23.03     12.12 o 
  -3  13   6       85.20       84.33     20.14 o 
  -2  13   6       80.50       45.40     16.56 o 
  -1  13   6      193.67      205.52     47.86 o 
   0  13   6       39.69       53.07     18.04 o 
   1  13   6       69.47      114.69     40.60 o 
   2  13   6       94.19       50.64     21.85 o 
   3  13   6        0.22        4.70     12.04 o 
   4  13   6       21.83       -3.54     16.06 o 
  -6  14   6      593.26      835.39     69.64 o 
  -5  14   6      786.18      749.22     75.50 o 
  -4  14   6      427.44      503.65     55.56 o 
  -3  14   6       16.32       36.37     15.41 o 
  -2  14   6      174.51      205.67     32.26 o 
  -1  14   6      580.00      563.49     68.21 o 
   0  14   6       82.45       73.83     25.09 o 
   1  14   6       69.70       88.02     24.50 o 
   2  14   6       63.73       63.58     21.76 o 
   3  14   6       52.75       89.80     25.36 o 
   4  14   6        4.76       11.59     21.13 o 
  -5  15   6       12.19       -0.42     15.75 o 
  -4  15   6        8.40       17.50     12.86 o 
  -3  15   6       53.74       74.38     28.63 o 
  -2  15   6        0.83        7.48     11.90 o 
  -1  15   6      655.36      634.13     84.44 o 
   0  15   6      394.29      354.06     44.84 o 
   1  15   6      242.22      218.13     39.88 o 
   2  15   6       53.43       34.81     17.29 o 
   3  15   6       51.86       92.85     38.04 o 
  -5  16   6      356.61      319.47     44.47 o 
  -4  16   6      245.84      173.71     43.56 o 
  -3  16   6      279.48      320.76     56.93 o 
  -2  16   6      946.63     1002.04     96.54 o 
  -1  16   6      241.56      275.51     39.62 o 
   0  16   6      187.73      143.28     29.48 o 
   1  16   6      126.56      126.34     29.39 o 
   2  16   6       28.73       23.83     17.11 o 
  -4  17   6      208.05      181.76     46.63 o 
  -2  17   6        5.67        0.41     16.23 o 
  -1  17   6       41.30       47.82     18.60 o 
   0  17   6        0.91        9.83     12.55 o 
   1  17   6       31.78        1.00     15.51 o 
  -2  18   6      189.51      150.87     44.59 o 
  -1  18   6       24.50       58.70     30.13 o 
   0  18   6      108.81      116.46     26.45 o 
  -8   1   7       17.35       15.64     10.41 o 
  -7   1   7       29.01       19.00     10.85 o 
  -6   1   7       21.48        9.88     25.80 o 
  -5   1   7      200.03      189.91     31.52 o 
  -4   1   7      734.52      792.92     58.25 o 
  -3   1   7      182.28      206.29     31.94 o 
  -2   1   7      232.90      247.84     34.25 o 
  -1   1   7      134.29      133.61     16.60 o 
   0   1   7        5.19       17.46      7.34 o 
   1   1   7      286.26      362.19     27.63 o 
   2   1   7       80.95       87.70     15.05 o 
   3   1   7      217.46      245.59     25.67 o 
   4   1   7      133.67      145.20     19.95 o 
   5   1   7      230.44      230.45     31.10 o 
  -8   2   7     1087.03     1029.05     66.60 o 
  -7   2   7     1169.07     1125.60     76.84 o 
  -6   2   7     1319.37     1342.47    203.40 o 
  -5   2   7      689.88      674.56     55.36 o 
  -4   2   7     1328.24     1272.86     85.66 o 
  -3   2   7      655.24      598.80     50.82 o 
  -2   2   7      601.01      619.38     50.84 o 
  -1   2   7      390.49      502.01     35.84 o 
   0   2   7      627.28      667.70     34.67 o 
   1   2   7      189.91      221.25     24.41 o 
   2   2   7      711.74      736.78     47.50 o 
   3   2   7       35.32       31.13      9.88 o 
   4   2   7        5.59       17.13     11.36 o 
   5   2   7        5.10        1.71      8.87 o 
  -8   3   7       86.48       97.87     20.63 o 
  -7   3   7       83.74       79.31     18.24 o 
  -6   3   7      562.37      531.11     57.47 o 
  -5   3   7       53.09       52.13     18.97 o 
  -4   3   7      257.39      237.08     33.85 o 
  -3   3   7       10.44       13.10     18.07 o 
  -2   3   7       45.74       62.49     32.28 o 
  -1   3   7       28.43       34.10     11.18 o 
   0   3   7      167.17      177.18     19.08 o 
   1   3   7       49.31       77.54     15.81 o 
   2   3   7      241.45      298.23     30.65 o 
   3   3   7      280.14      268.51     39.67 o 
   4   3   7       40.61       41.50     22.67 o 
   5   3   7       10.70        9.08     10.89 o 
  -8   4   7       61.65       44.58     19.10 o 
  -7   4   7       41.62       53.20     15.22 o 
  -6   4   7       45.66       68.10     20.82 o 
  -5   4   7      260.17      325.60     51.64 o 
  -4   4   7        7.90        8.35      9.14 o 
  -3   4   7       49.23       43.36     16.67 o 
  -2   4   7      113.84      119.54     23.90 o 
  -1   4   7      699.23      621.47     38.47 o 
   0   4   7       11.24       25.90     10.15 o 
   1   4   7       74.93       73.26     15.58 o 
   2   4   7       33.65       26.83     14.36 o 
   3   4   7       49.28       59.52     20.08 o 
   4   4   7        7.40        9.99     13.35 o 
   5   4   7       18.89       26.64     14.11 o 
  -8   5   7       63.46       62.81     20.36 o 
  -7   5   7        2.90       -5.48      7.32 o 
  -6   5   7       16.48       43.16     14.31 o 
  -5   5   7       38.18       31.76     13.71 o 
  -4   5   7        6.83       -0.16      8.69 o 
  -3   5   7      510.09      517.68     47.91 o 
  -2   5   7       32.18       29.99     13.43 o 
  -1   5   7      525.39      562.27     37.50 o 
   0   5   7      906.81      892.98     46.67 o 
   1   5   7      252.37      254.71     28.40 o 
   2   5   7      152.92      137.16     26.97 o 
   3   5   7      396.38      449.66     52.11 o 
   4   5   7      187.45      167.04     33.21 o 
   5   5   7       53.74       43.87     20.96 o 
  -8   6   7      155.90       84.78     25.41 o 
  -7   6   7     1068.20      970.07     56.45 o 
  -6   6   7      952.29     1053.32     66.09 o 
  -5   6   7      944.82      929.51     52.35 o 
  -4   6   7     1255.26     1228.81     68.18 o 
  -3   6   7     1234.51     1108.48     66.40 o 
  -2   6   7     1145.36      988.21     71.14 o 
  -1   6   7      452.33      499.07     36.35 o 
   0   6   7      535.90      560.25     46.01 o 
   1   6   7      352.80      326.04     31.85 o 
   2   6   7      262.61      344.98     44.69 o 
   3   6   7      117.96       99.12     25.62 o 
   4   6   7       43.89       46.24     19.95 o 
   5   6   7       18.61       30.97     28.74 o 
  -7   7   7        9.23       40.15     13.56 o 
  -6   7   7        0.52       10.94      9.31 o 
  -5   7   7       24.61       34.00     12.62 o 
  -4   7   7       12.07        7.22     14.90 o 
  -3   7   7        5.71        3.71      9.48 o 
  -2   7   7       70.27       87.26     20.50 o 
  -1   7   7      127.80      160.02     23.44 o 
   0   7   7      142.30      119.01     19.02 o 
   1   7   7      337.08      384.19     89.24 o 
   2   7   7        5.35       -3.33     11.33 o 
   3   7   7       95.05       87.43     23.72 o 
   4   7   7        1.44      -10.54     11.04 o 
   5   7   7       49.76       32.56     20.12 o 
  -7   8   7       58.16       72.00     23.08 o 
  -6   8   7      153.52       92.11     19.12 o 
  -5   8   7       82.34       83.27     18.16 o 
  -4   8   7        5.17       11.43     10.13 o 
  -3   8   7      233.39      172.81     29.26 o 
  -2   8   7       78.43       82.29     19.96 o 
  -1   8   7       45.36       55.82     13.91 o 
   0   8   7      234.21      205.71     46.19 o 
   1   8   7       42.96       48.32     18.22 o 
   2   8   7        1.97       24.05     15.41 o 
   3   8   7       18.01       18.46     13.78 o 
   4   8   7        4.31       21.44     16.18 o 
   5   8   7       34.45       84.47     36.81 o 
  -7   9   7       44.29       67.22     28.84 o 
  -6   9   7        1.78       19.49     11.08 o 
  -5   9   7      114.71       98.15     20.16 o 
  -4   9   7      211.49      208.40     45.59 o 
  -3   9   7       81.80       96.73     32.72 o 
  -2   9   7      127.35      165.91     28.57 o 
  -1   9   7       39.40       72.93     26.93 o 
   0   9   7      132.91      170.23     39.10 o 
   1   9   7      479.32      393.11     66.95 o 
   2   9   7      169.21      189.57     34.14 o 
   3   9   7      106.74      124.94     29.71 o 
   4   9   7       32.25       52.80     24.82 o 
  -7  10   7      374.33      343.47     66.33 o 
  -6  10   7      549.59      579.04     59.44 o 
  -5  10   7      790.49      725.12     49.07 o 
  -4  10   7     1234.90     1142.26     58.14 o 
  -3  10   7      169.12      227.36     34.50 o 
  -2  10   7      120.28       87.95     21.14 o 
  -1  10   7      106.85      116.14     48.95 o 
   0  10   7       18.40       33.17     16.28 o 
   1  10   7       79.62       96.92     25.49 o 
   2  10   7      281.68      233.47     38.39 o 
   3  10   7       43.76       71.84     23.67 o 
   4  10   7       40.89       15.41     23.79 o 
  -6  11   7       35.73        5.20     14.86 o 
  -5  11   7        2.67       17.06     10.16 o 
  -4  11   7       36.17       45.62     15.87 o 
  -3  11   7       11.70        7.06     13.06 o 
  -2  11   7       14.94       24.57     22.91 o 
  -1  11   7       14.80       16.62     13.28 o 
   0  11   7        6.85       15.11     14.76 o 
   1  11   7        7.04       29.59     15.17 o 
   2  11   7        0.14       34.46     16.27 o 
   3  11   7        0.26       22.34     16.94 o 
   4  11   7        0.11        2.32     17.04 o 
  -6  12   7      152.57      139.31     30.41 o 
  -5  12   7      428.88      461.23     51.19 o 
  -4  12   7      310.58      304.71     59.29 o 
  -3  12   7       28.64       73.35     23.08 o 
  -2  12   7      238.80      234.25     52.77 o 
  -1  12   7      691.83      664.42     58.01 o 
   0  12   7       10.58       -7.22      9.32 o 
   1  12   7        7.87       15.72     13.61 o 
   2  12   7       38.72       39.11     19.92 o 
   3  12   7       69.66      107.38     40.56 o 
  -5  13   7       15.01       -4.79     10.87 o 
  -4  13   7       61.98       79.19     18.15 o 
  -3  13   7       83.61       81.47     32.25 o 
  -2  13   7        4.39        6.14     18.48 o 
  -1  13   7      128.07       67.95     26.45 o 
   0  13   7      912.59      890.66     68.18 o 
   1  13   7      262.23      355.10     49.24 o 
   2  13   7       20.63       62.35     57.85 o 
   3  13   7       97.69      207.73     55.36 o 
  -4  14   7      447.35      494.44     52.04 o 
  -3  14   7      131.33      184.69     47.79 o 
  -2  14   7      987.57      921.05     98.38 o 
  -1  14   7      139.60      161.53     31.12 o 
   0  14   7      336.48      378.07     49.51 o 
   1  14   7       12.76       35.57     17.44 o 
   2  14   7       10.29       -5.86     18.13 o 
  -4  15   7       15.81        4.70     17.18 o 
  -2  15   7       28.18       13.84     24.41 o 
  -1  15   7        5.13       -5.46     10.43 o 
   0  15   7       25.91       36.66     18.44 o 
   1  15   7       20.31       14.91     14.33 o 
  -2  16   7       20.55       16.09     25.77 o 
  -1  16   7       82.70      160.31     32.02 o 
  -7   0   8      645.34      666.21     91.83 o 
  -6   0   8     1223.19     1154.82    108.60 o 
  -5   0   8      382.66      354.85     63.13 o 
  -4   0   8      802.34      945.86     99.47 o 
  -3   0   8      608.61      621.49     80.79 o 
  -2   0   8      495.94      784.08     87.33 o 
  -1   0   8      246.57      132.19     38.66 o 
   0   0   8      269.52      271.51     97.25 o 
   1   0   8        1.31       16.06     11.63 o 
   2   0   8        9.26        3.50     23.21 o 
   3   0   8        1.78        2.98     11.94 o 
   4   0   8       16.84       55.77     29.59 o 
  -7   1   8       32.41       65.94     22.53 o 
  -6   1   8        1.02       18.18     22.19 o 
  -5   1   8      240.23      285.08     88.83 o 
  -4   1   8      182.36      217.87     36.62 o 
  -3   1   8      324.37      393.80     63.10 o 
  -2   1   8      339.88      324.11     67.49 o 
  -1   1   8      312.64      261.45     53.28 o 
   0   1   8       16.84       34.02      9.89 o 
   1   1   8       49.85       60.88     18.53 o 
   2   1   8       24.01       44.06     12.36 o 
   3   1   8       54.67       53.10     23.96 o 
   4   1   8        4.97       41.21     16.04 o 
  -7   2   8       32.47       14.73     23.18 o 
  -6   2   8        9.22       -6.19     10.42 o 
  -5   2   8      533.32      535.38     55.33 o 
  -4   2   8      235.65      250.20     38.61 o 
  -3   2   8        0.03        8.31     10.47 o 
  -2   2   8        0.03       24.23     12.90 o 
  -1   2   8       19.27       43.42     17.35 o 
   0   2   8       67.16       63.07     12.96 o 
   1   2   8        8.76        7.15      8.15 o 
   2   2   8        0.16        7.53      7.81 o 
   3   2   8       97.31       83.83     31.73 o 
   4   2   8        5.49        6.58     11.54 o 
  -7   3   8       10.53      -10.70     16.84 o 
  -6   3   8       40.74       45.62     18.78 o 
  -5   3   8        1.33        6.32     11.65 o 
  -4   3   8       29.89       52.80     22.36 o 
  -3   3   8      636.02      673.78     58.79 o 
  -2   3   8      230.34      291.09     40.08 o 
  -1   3   8       94.29      135.17     27.92 o 
   0   3   8      211.28      230.76     23.36 o 
   1   3   8      135.91      146.37     23.43 o 
   2   3   8       12.92       25.12     10.10 o 
   3   3   8      272.03      272.12     40.68 o 
   4   3   8      281.02      291.97     36.30 o 
  -6   4   8      651.13      608.55     59.22 o 
  -5   4   8      488.56      572.91     60.30 o 
  -4   4   8      570.04      665.61     59.61 o 
  -3   4   8      156.60      167.17     31.35 o 
  -2   4   8      515.30      533.98     57.23 o 
  -1   4   8      412.80      407.71     81.84 o 
   0   4   8      479.43      508.87     40.19 o 
   1   4   8      184.99      241.37     25.44 o 
   2   4   8       46.12       72.96     17.02 o 
   3   4   8      149.48      107.23     22.19 o 
   4   4   8      131.23       90.79     27.36 o 
  -7   5   8       85.32       76.01     31.67 o 
  -6   5   8       32.15       37.15     16.98 o 
  -5   5   8       14.03       -7.09     10.33 o 
  -4   5   8        3.20       17.50     16.29 o 
  -3   5   8        0.33       -0.13      9.54 o 
  -2   5   8      124.28      138.50     29.04 o 
  -1   5   8      195.01      151.65     28.63 o 
   0   5   8       21.47       28.58     11.49 o 
   1   5   8       36.71       45.88     15.32 o 
   2   5   8       53.17       48.66     18.17 o 
   3   5   8      235.00      253.81     41.06 o 
   4   5   8       37.34       63.40     20.28 o 
  -6   6   8       23.70       59.57     20.51 o 
  -5   6   8        2.05        3.49      9.97 o 
  -4   6   8      102.23      127.23     27.47 o 
  -3   6   8        0.50       -1.27     10.38 o 
  -2   6   8        0.68       -7.08      8.69 o 
  -1   6   8      127.27      135.54     58.32 o 
   0   6   8       34.00       35.64     11.95 o 
   1   6   8        9.72       13.19     12.68 o 
   2   6   8       19.68       30.01     16.53 o 
   3   6   8        2.98        8.43     13.31 o 
  -6   7   8       80.00      101.91     38.25 o 
  -5   7   8        0.20       -7.71     11.93 o 
  -4   7   8        0.56        7.57     17.25 o 
  -3   7   8       52.82       99.38     24.83 o 
  -2   7   8       71.34       90.23     23.76 o 
  -1   7   8      174.32      235.16     35.30 o 
   0   7   8      199.61      222.55     35.62 o 
   1   7   8      101.48      125.35     28.24 o 
   2   7   8      278.14      267.02     52.15 o 
   3   7   8      143.72      164.37     68.82 o 
  -6   8   8      636.17      634.46     96.95 o 
  -5   8   8      266.27      227.56     37.99 o 
  -4   8   8      445.85      469.15     51.69 o 
  -3   8   8      455.56      436.24     48.71 o 
  -2   8   8      191.69      264.01     38.94 o 
  -1   8   8      376.69      384.19     44.50 o 
   0   8   8       31.92       31.49     16.61 o 
   1   8   8       26.31       30.82     29.93 o 
   2   8   8       54.50       41.43     18.00 o 
   3   8   8       19.75       38.04     29.45 o 
  -5   9   8       29.41        8.19     12.16 o 
  -4   9   8        0.06        5.06     13.36 o 
  -3   9   8      112.42      125.31     28.05 o 
  -2   9   8       42.32       31.30     14.53 o 
  -1   9   8       56.87       67.56     34.22 o 
   0   9   8        0.84        4.06     11.35 o 
   1   9   8       89.22       65.24     21.97 o 
   2   9   8        0.23        2.95     15.65 o 
  -5  10   8      190.87      176.07     65.21 o 
  -4  10   8        6.24       -6.55     21.51 o 
  -3  10   8       25.68       41.61     18.26 o 
  -2  10   8       79.94      111.39     27.37 o 
  -1  10   8       26.86       32.11     24.88 o 
   0  10   8       72.76      102.36     26.09 o 
   1  10   8       18.79       26.64     16.66 o 
   2  10   8       33.66       32.25     24.61 o 
  -4  11   8       62.53       28.76     23.04 o 
  -3  11   8      219.28      199.00     34.99 o 
  -2  11   8        8.72       16.70     24.61 o 
  -1  11   8        1.77      -13.09     19.50 o 
   0  11   8       79.23       92.60     27.14 o 
   1  11   8      526.45      593.33     85.76 o 
  -4  12   8      456.48      557.40     68.28 o 
  -3  12   8       35.63       29.32     27.07 o 
  -2  12   8      112.11      149.78     46.63 o 
  -1  12   8       45.85       74.52     39.27 o 
   0  12   8      288.74      240.04     39.99 o 
   1  12   8       40.83       49.70     26.79 o 
  -2  13   8        0.93       23.25     19.70 o 
  -1  13   8        7.74       17.79     22.36 o 
   0  13   8       33.16       67.29     30.07 o 
  -4   1   9       13.35       60.99     21.02 o 
  -3   1   9      436.66      402.19     50.76 o 
  -2   1   9      116.87       80.06     22.87 o 
  -1   1   9      100.30      138.50     29.94 o 
   0   1   9       38.42       41.50     18.42 o 
   1   1   9       26.25       40.46     12.56 o 
   2   1   9       54.53       44.49     13.25 o 
  -4   2   9      466.16      380.28     50.04 o 
  -3   2   9      255.92      284.16     77.55 o 
  -2   2   9      143.30      158.48     31.19 o 
  -1   2   9      146.80      158.07     31.00 o 
   0   2   9      148.35      183.96     35.44 o 
   1   2   9       75.92       58.22     14.28 o 
   2   2   9        1.04        9.81      9.83 o 
  -4   3   9       12.11       30.51     16.49 o 
  -3   3   9        3.66       27.16     16.36 o 
  -2   3   9       57.75       69.75     23.11 o 
  -1   3   9       28.63       37.30     18.01 o 
   0   3   9        3.82       15.57     13.80 o 
   1   3   9       83.18       88.86     16.96 o 
   2   3   9       15.70       12.09     11.46 o 
  -4   4   9       79.97       90.19     36.78 o 
  -3   4   9        2.75       -4.26     10.02 o 
  -2   4   9       20.12       21.99     15.26 o 
  -1   4   9       11.58       34.21     17.07 o 
   0   4   9       23.22       39.10     18.39 o 
   1   4   9        6.83       19.45     17.62 o 
   2   4   9       17.79       44.47     18.37 o 
  -4   5   9       25.68       41.73     17.78 o 
  -3   5   9       10.77       42.72     18.26 o 
  -2   5   9      301.93      371.66     49.21 o 
  -1   5   9      105.65       99.63     26.73 o 
   0   5   9      256.22      246.72     39.68 o 
   1   5   9      149.40      183.69     34.27 o 
  -4   6   9      152.22      225.30     39.02 o 
  -3   6   9      309.50      348.57     47.67 o 
  -2   6   9      191.02      202.98     40.94 o 
  -1   6   9      242.69      268.71     41.32 o 
   0   6   9       14.69       25.09     24.68 o 
   1   6   9       17.91       75.20     31.29 o 
  -4   7   9       67.60       83.72     34.56 o 
  -3   7   9      202.62      228.55     47.48 o 
  -2   7   9        1.62       23.66     16.05 o 
  -1   7   9       66.60       50.42     44.18 o 
   1   7   9        0.78        9.48     19.16 o 
  -3   8   9        1.88        5.11     16.09 o 
  -2   8   9        0.53        8.66     19.91 o 
                                                 
